# Supplementary material for: A pipeline for malignancy and therapy agnostic assessment of cancer drug response using cell mass measurements
Source: Commun Biol. 2022 Nov 26;5:1295. doi: 10.1038/s42003-022-04270-3 (PMC9701192; doi:10.1038/s42003-022-04270-3)
Supplement: Supplementary file 4 — Supplementary Data 1 [file 42003_2022_4270_MOESM4_ESM.xlsx]

## Sheet: Figure 3B
PC9 Mass	PC9 Classification	MM1S Mass	MM1S Classification
160.376	Cell	28.0105	Debris
165.856	Debris	5.33172	DeadCell
201.247	Cell	37.8602	Cell
248.192	Cell	51.5719	Cell
121.871	Aggregate	48.9574	Cell
136.363	Aggregate	44.0422	Cell
177.61	DeadCell	21.8124	Cell
147.381	DeadCell	29.4328	Cell
189.778	Aggregate	19.1696	Cell
115.588	Aggregate	20.1241	Cell
105.82	Aggregate	40.7975	Cell
150.768	Cell	8.69942	Cell
143.169	Aggregate	49.8997	Cell
171.195	Aggregate	17.6177	DeadCell
147.647	Aggregate	52.6827	Cell
176.405	DeadCell	35.5188	Cell
153.231	Aggregate	38.6156	Cell
132.979	Aggregate	31.9585	Cell
153.949	Aggregate	41.8868	Cell
89.9625	Aggregate	43.9743	Cell
195.916	DeadCell	97.6462	Aggregate
96.346	Aggregate	36.2074	Cell
208.029	DeadCell	64.1956	Cell
197.497	Cell	15.4175	DeadCell
175.156	Cell	23.9941	Cell
194.217	Aggregate	38.8239	Cell
148.069	DeadCell	20.0849	DeadCell
97.8782	Cell	35.0238	Cell
160.322	Cell	22.9986	Cell
177.693	Cell	25.867	DeadCell
155.252	Cell	21.4944	DeadCell
141.558	Cell	30.8548	Cell
99.1113	DeadCell	75.0838	Aggregate
111.941	Cell	33.1042	Aggregate
229.304	Cell	30.4877	DeadCell
156.786	DeadCell	42.2789	Aggregate
91.1472	Cell	32.2886	Cell
153.058	Cell	30.5805	DeadCell
145.73	Cell	70.3264	Aggregate
74.1583	Cell	24.7782	Cell
218.936	Aggregate	24.1574	DeadCell
124.707	Cell	41.2629	DeadCell
9.2544	Cell	24.2481	DeadCell
318.972	Cell	41.6761	Cell
114.866	Cell	51.7506	Cell
132.851	Cell	18.8373	Cell
222.728	DeadCell	34.2525	Cell
242.806	DeadCell	24.7937	Cell
109.648	Cell	56.4377	Aggregate
128.532	Cell	58.5504	Cell
129.231	Cell	14.264	DeadCell
146.884	Cell	61.9298	Aggregate
143.175	Cell	105.13	Aggregate
221.09	Cell	29.9971	Cell
83.7697	DeadCell	33.633	Cell
61.8863	DeadCell	32.4292	Cell
356.015	Cell	25.7663	DeadCell
122.28	Cell	52.0352	Cell
115.008	Cell	21.557	Cell
129.342	Cell	35.8705	Cell
111.6	Cell	34.102	Cell
173.088	Cell	27.9073	DeadCell
97.262	Cell	27.069	DeadCell
116.134	Cell	39.6132	Cell
227.195	Cell	34.4592	Cell
127.695	Cell	34.3718	DeadCell
252.287	Cell	19.3341	DeadCell
163.244	Cell	34.3172	DeadCell
82.9161	Cell	24.4049	DeadCell
144.703	Cell	23.7357	Cell
128.549	Cell	41.3701	DeadCell
209.344	Cell	27.7615	DeadCell
239.457	Aggregate	31.3638	DeadCell
121.239	Cell	44.8549	DeadCell
120.039	Cell	6.15972	DeadCell
190.77	Cell	24.7606	DeadCell
190.822	Cell	18.2921	DeadCell
216.188	Aggregate	28.0026	DeadCell
50.5937	Cell	31.8718	Cell
125.153	Cell	27.8121	DeadCell
161.213	Cell	25.2939	DeadCell
227.176	Cell	26.8629	Cell
172.192	Cell	25.2628	DeadCell
108.528	Cell	33.2583	Cell
118.718	Cell	48.3077	Cell
90.3186	Cell	37.1686	Cell
136.319	Cell	61.3789	Cell
124.585	Cell	45.2257	Cell
119.274	Cell	25.5772	DeadCell
165.38	Cell	36.9775	DeadCell
170.655	DeadCell	31.5201	DeadCell
102.618	Cell	22.0065	DeadCell
203.804	Cell	18.0182	DeadCell
118.83	Cell	30.6906	Cell
93.8182	DeadCell	34.5139	Cell
93.5213	Cell	31.8209	DeadCell
195.189	Cell	32.5857	DeadCell
195.249	Aggregate	69.356	Cell
194.559	Cell	28.3648	Cell
207.44	Cell	42.3016	Cell
150.752	Cell	22.1398	Cell
179.744	Cell	23.3695	DeadCell
71.7936	Cell	10.6972	DeadCell
90.5131	Cell	17.4319	Cell
129.846	Cell	93.722	Cell
265.422	Cell	27.1218	Cell
96.9295	Cell	39.993	DeadCell
105.745	Cell	46.4202	DeadCell
199.378	Cell	27.4337	DeadCell
174.267	Cell	12.5493	DeadCell
194.989	Cell	28.0918	Cell
153.613	Cell	15.7972	DeadCell
166.235	Cell	55.8342	Cell
237.432	Cell	28.5112	DeadCell
183.145	Cell	41.549	Cell
170.073	Cell	24.274	DeadCell
101.088	Cell	42.2427	Cell
172.695	Cell	38.17	Cell
115.638	Cell	34.3568	Cell
129.876	DeadCell	24.3998	Cell
165.511	Cell	27.0712	Cell
206.871	Cell	30.7781	Cell
107.431	Cell	17.4788	DeadCell
144.438	Cell	28.2958	Cell
148.353	Cell	50.8661	Aggregate
152.63	Cell	15.663	DeadCell
23.0764	DeadCell	45.6937	DeadCell
155.675	Cell	20.291	DeadCell
186.499	Cell	17.6447	DeadCell
113.064	Cell	31.1823	DeadCell
116.576	Cell	26.4598	DeadCell
129.636	Cell	34.9776	Cell
85.8851	Cell	31.8289	Cell
217.229	Cell	21.9911	Cell
133.027	Cell	32.6191	DeadCell
179.872	Cell	29.8524	Cell
143.689	Cell	58.9418	DeadCell
90.2055	Cell	31.4352	Cell
121.259	Cell	15.9433	Cell
180.258	Cell	43.9088	Cell
213.731	Cell	23.215	DeadCell
180.494	Cell	29.3468	Cell
104.548	Cell	12.9846	DeadCell
162.665	Cell	38.7714	DeadCell
126.817	Cell	61.9525	Cell
170.485	Cell	59.4813	Cell
107.679	Cell	35.0288	DeadCell
208.81	Cell	42.7145	Cell
91.429	Cell	122.929	Cell
90.7726	Cell	35.2637	Cell
6.75663	DeadCell	37.9014	Cell
146.216	Cell	43.0388	DeadCell
7.13864	DeadCell	13.1989	DeadCell
418.899	Cell	56.3865	Aggregate
146.801	Cell	27.3573	DeadCell
136.42	Cell	35.9024	Cell
154.572	Cell	44.4531	Cell
221.482	Cell	45.5726	DeadCell
187.073	Cell	38.7402	DeadCell
153.041	Cell	38.504	DeadCell
90.7649	Cell	42.2449	DeadCell
154.364	Cell	54.1176	Cell
203.461	Cell	27.7474	DeadCell
158.467	Cell	46.2325	DeadCell
120.535	Cell	34.9166	Cell
179.638	Cell	21.2376	DeadCell
130.515	Cell	14.383	DeadCell
132.031	Cell	27.5894	Cell
133.216	Cell	20.1249	DeadCell
102.467	Cell	28.1024	DeadCell
143.136	DeadCell	27.9939	Cell
151.696	Cell	30.1467	Cell
111.56	Cell	28.0054	Cell
121.151	Cell	33.7181	Cell
160.942	Cell	6.67285	DeadCell
185.194	Cell	25.722	DeadCell
186.879	Aggregate	35.4399	Cell
165.253	Cell	25.9685	DeadCell
159.695	Cell	33.1324	DeadCell
138.393	Cell	55.8657	Cell
5.60267	Debris	49.8822	Cell
110.98	Cell	15.0884	DeadCell
141.242	Cell	16.1918	DeadCell
101.865	Cell	56.6588	Aggregate
166.773	Cell	40.9046	DeadCell
172.157	Cell	41.5699	Cell
150.994	Cell	86.4775	Aggregate
134.418	Cell	41.6925	Cell
104.558	Cell	29.7215	Cell
154.482	Cell	34.9743	Cell
398.024	Cell	41.1315	Cell
177.805	DeadCell	30.4269	Cell
192.451	Cell	11.7006	DeadCell
178.496	Cell	18.2103	DeadCell
78.7097	Cell	36.0982	Cell
178.552	Cell	29.7596	DeadCell
224.806	Cell	47.1008	DeadCell
179.191	Cell	28.4713	DeadCell
179.904	Cell	23.0588	DeadCell
156.938	Cell	22.0387	Cell
129.852	Cell	35.7457	Cell
143.252	Cell	59.2317	Cell
109.98	Cell	21.6839	Cell
27.9906	DeadCell	25.7703	DeadCell
201.497	Cell	25.6841	Cell
163.006	Cell	41.4034	Cell
158.993	Cell	54.3077	Cell
111.598	Cell	29.0227	DeadCell
352.395	Cell	41.3059	DeadCell
134.185	Cell	45.6962	DeadCell
141.41	Cell	22.3385	DeadCell
198.579	Cell	52.3397	Aggregate
172.69	DeadCell	26.9622	DeadCell
109.832	Cell	46.1381	Cell
175.84	Cell	28.8768	DeadCell
231.833	Aggregate	24.2023	Cell
174.852	Cell	35.4219	Cell
105.64	Cell	48.5734	Cell
81.297	Cell	27.9159	DeadCell
186.49	Cell	20.5633	DeadCell
193.524	Cell	13.3646	DeadCell
108.169	Cell	30.2112	DeadCell
153.343	Cell	42.685	Cell
118.667	Cell	40.8199	Cell
136.238	Cell	16.5547	DeadCell
91.4539	Cell	29.606	DeadCell
74.2052	DeadCell	12.5602	DeadCell
95.4397	Cell	28.6091	Cell
106.628	Cell	43.7166	DeadCell
119.722	Cell	24.4848	Cell
136.263	Cell	8.75991	DeadCell
141.352	Cell	35.6444	Cell
136.478	Cell	24.4325	DeadCell
181.63	Cell	31.0406	DeadCell
59.9561	Cell	33.8556	DeadCell
210.836	Cell	26.6788	DeadCell
146.685	Cell	16.2036	DeadCell
166.195	Cell	32.2885	DeadCell
105.519	Cell	13.8227	DeadCell
146.208	Aggregate	19.7386	DeadCell
209.533	Cell	25.6289	DeadCell
31.8484	Cell	24.0305	DeadCell
187.017	Cell	33.6133	Cell
129.617	Cell	6.94586	DeadCell
114.257	Cell	28.3569	Cell
125.462	Cell	21.3884	DeadCell
168.63	Cell	28.183	DeadCell
108.814	Cell	37.2193	DeadCell
32.4916	DeadCell	49.5826	Cell
164.959	Cell	19.9529	DeadCell
143.183	Cell	37.19	Cell
129.161	Cell	19.4403	DeadCell
118.299	Cell	69.5245	Cell
238.605	Aggregate	6.8587	DeadCell
187.497	Cell	17.9283	Cell
233.642	Cell	43.34	DeadCell
176.797	Cell	25.4792	Cell
132.259	Cell	44.7922	Cell
129.015	Cell	46.2482	Cell
130.715	Cell	37.6384	Cell
195.319	Cell	41.6701	Cell
108.855	Cell	26.1812	DeadCell
122.154	Cell	23.7168	DeadCell
11.4571	DeadCell	42.4927	Cell
110.739	Cell	39.0051	Cell
127.192	Cell	22.4485	DeadCell
107.983	Cell	36.8524	Cell
277.452	Cell	21.0145	DeadCell
129.932	Cell	28.005	Aggregate
207.034	Cell	34.4212	Cell
137.022	Cell	28.4128	DeadCell
189.658	Cell	21.8298	DeadCell
109.426	Cell	25.4356	DeadCell
199.897	Cell	32.7218	Cell
137.059	Cell	21.1887	Cell
149.882	Cell	47.1207	DeadCell
179.339	Cell	52.1197	Aggregate
119.863	Cell	25.2648	DeadCell
18.2592	DeadCell	20.3433	DeadCell
182.46	Cell	16.397	DeadCell
181.539	Cell	56.6067	Cell
165.849	Cell	28.3886	DeadCell
131.737	Cell	41.676	Cell
92.197	Cell	37.9604	Cell
130.723	DeadCell	31.2178	Cell
121.205	Cell	32.38	DeadCell
6.2478	Cell	42.2427	DeadCell
105.292	Cell	36.3424	Cell
122.645	Cell	26.9291	DeadCell
148.121	Cell	30.8067	Cell
68.3362	Cell	19.7829	DeadCell
156.587	Cell	20.6933	Cell
8.29338	Cell	37.2602	Cell
128.816	Cell	22.7982	DeadCell
137.203	Cell	33.3481	Cell
170.833	Cell	37.214	Cell
198.907	Cell	19.865	DeadCell
158.655	Cell	35.7577	Cell
93.3554	Cell	38.7316	Cell
144.179	Cell	28.2533	DeadCell
127.7	Cell	14.4876	Cell
172.985	Cell	44.2363	Cell
190.572	Cell	19.4575	DeadCell
105.909	Cell	37.0996	Cell
171.525	Cell	78.8282	Cell
140.939	Cell	61.3192	Cell
155.798	Cell	18.363	DeadCell
181.868	Cell	28.7045	DeadCell
199.39	Cell	28.3378	Cell
34.2496	DeadCell	53.9192	Cell
147.995	Cell	42.0571	DeadCell
138.172	Cell	14.3649	DeadCell
92.6905	Cell	35.1014	DeadCell
117.586	Cell	32.1899	Cell
135.673	Cell	12.3183	Cell
179.978	Cell	29.7333	Cell
164.101	Cell	17.3655	Cell
53.1839	Cell	48.2012	DeadCell
94.4208	Cell	38.8318	DeadCell
116.692	Cell	29.8288	Cell
203.991	Cell	8.71288	DeadCell
197.292	Cell	20.9692	DeadCell
201.277	Cell	26.6036	DeadCell
101.155	Cell	39.3536	Cell
109.649	Cell	6.75518	DeadCell
108.098	Cell	23.138	DeadCell
118.651	Cell	22.8967	Cell
189.567	Cell	22.5711	DeadCell
123.876	Cell	40.1921	Cell
151.487	Cell	8.21722	DeadCell
180.262	Cell	16.8997	DeadCell
182.061	Cell	136.644	Cell
144.001	Cell	28.1787	DeadCell
197.948	Cell	31.5761	DeadCell
116.312	Cell	18.781	Cell
124.798	Cell	36.9318	Cell
109.815	Cell	35.8546	Cell
98.4583	Cell	39.883	DeadCell
136.111	Cell	46.1487	DeadCell
128.035	Cell	26.0117	DeadCell
9.13276	Cell	36.343	Cell
125.769	Cell	32.0223	DeadCell
120.243	Cell	62.8245	Cell
145.137	Cell	23.3135	DeadCell
186.016	Cell	27.389	Cell
205.18	Cell	15.6835	DeadCell
139.921	Cell	22.3178	DeadCell
81.1052	DeadCell	52.9495	Cell
228.667	Aggregate	38.9918	Cell
183.673	Cell	34.3179	Cell
114.379	Cell	16.6051	DeadCell
191.259	Cell	27.725	DeadCell
196.556	Cell	26.6834	DeadCell
193.956	Cell	14.7427	DeadCell
82.3905	Cell	45.3446	Aggregate
120.12	Cell	79.1086	DeadCell
156.133	Aggregate	25.8816	DeadCell
140.772	Cell	45.6002	Cell
150.303	DeadCell	26.5649	DeadCell
127.132	Cell	57.0228	Cell
143.838	Cell	13.5212	DeadCell
248.503	Cell	26.5974	Cell
122.597	Cell	25.5519	DeadCell
152.01	Cell	20.0701	DeadCell
10.1253	Debris	43.7659	Cell
120.411	Cell	37.2535	DeadCell
138.357	Cell	22.4515	DeadCell
186.278	Aggregate	19.3874	DeadCell
91.9947	Debris	34.1507	Cell
5.52288	Cell	32.4852	Cell
109.235	Cell	29.3544	DeadCell
182.794	Cell	25.947	Cell
28.2754	Aggregate	44.9039	Cell
187.666	Cell	30.5558	Cell
121.326	Cell	23.0447	Cell
177.828	Cell	27.3498	Cell
141.494	Cell	37.9976	DeadCell
152.276	Cell	28.9707	DeadCell
210.782	DeadCell	31.3158	Cell
189.295	DeadCell	39.3078	Cell
112.888	Cell	32.6805	DeadCell
128.265	Cell	27.8082	Cell
127.828	Cell	63.2862	Debris
6.85667	Debris	53.2678	DeadCell
94.3051	Cell	20.4124	DeadCell
155.479	Cell	29.7153	DeadCell
174.432	Cell	34.8443	DeadCell
142.074	Cell	36.6946	Cell
174.619	Cell	23.0928	DeadCell
210.508	Aggregate	22.8553	Cell
158.449	Cell	38.213	Cell
114.935	Cell	34.7652	Cell
117.036	Cell	21.6426	Cell
126.043	Cell	24.6235	DeadCell
146.034	Cell	32.7668	DeadCell
134.307	Cell	29.158	Cell
133.745	Cell	35.9861	Cell
158.578	Cell	27.2459	DeadCell
94.8605	Cell	57.1575	Cell
14.9662	Cell	25.5742	DeadCell
109.46	Cell	44.3076	DeadCell
180.77	Cell	44.7702	Cell
133.066	Cell	33.8447	DeadCell
216.304	Cell	31.102	Cell
114.06	Cell	47.875	Cell
102.192	Cell	44.9958	Aggregate
227.468	Aggregate	41.1299	Cell
92.4926	Cell	25.6591	DeadCell
199.474	Cell	35.9677	Cell
174.963	Aggregate	28.1574	Cell
53.8049	DeadCell	30.4901	DeadCell
180.682	Cell	30.4585	DeadCell
125.516	Cell	24.5338	DeadCell
141.023	Cell	26.1084	DeadCell
139.656	Cell	22.5956	Cell
80.4214	Cell	16.8854	DeadCell
175.928	Cell	30.3898	Cell
100.51	Cell	29.2046	DeadCell
151.534	Cell	38.1346	Cell
13.8073	DeadCell	44.2009	Cell
204.196	Cell	23.2068	DeadCell
117.759	Cell	51.8323	Cell
185.884	Cell	20.5295	DeadCell
144.852	Cell	43.9708	Cell
95.816	Cell	31.9544	Cell
175.255	Cell	34.3561	Cell
97.197	Cell	46.315	Aggregate
82.9547	Cell	33.6408	DeadCell
112.124	Cell	40.4285	Cell
135.42	Cell	27.9646	DeadCell
131.763	Cell	30.7714	Cell
172.169	Cell	37.4711	Cell
199.873	Cell	20.1787	DeadCell
149.643	Cell	7.14699	DeadCell
157.169	Cell	26.8948	DeadCell
234.028	Cell	51.945	Cell
299.301	Cell	18.0994	Cell
112.46	Cell	21.5002	DeadCell
75.5236	DeadCell	24.3732	DeadCell
250.766	Aggregate	27.8387	DeadCell
171.751	Cell	28.3437	Cell
672.768	Aggregate	29.4342	DeadCell
121.553	Cell	27.034	DeadCell
24.8944	Cell	36.9337	DeadCell
171.826	Cell	15.2441	DeadCell
112.933	Cell	55.0118	Aggregate
5.08462	Debris	36.7892	Cell
174.913	Cell	19.5216	DeadCell
112.332	Cell	23.0573	DeadCell
173.826	Cell	43.5557	Aggregate
200.724	Cell	31.1789	Aggregate
140.253	Cell	44.086	DeadCell
66.5252	DeadCell	40.4509	DeadCell
62.844	DeadCell	52.8577	DeadCell
129.56	Cell	25.7446	Cell
146.396	Cell	36.9694	DeadCell
176.402	Cell	32.2308	Cell
147.52	Cell	23.4135	DeadCell
237.965	Cell	28.5368	Cell
136.788	Cell	48.4948	Cell
106.57	Cell	50.9026	Cell
191.544	Cell	33.2085	Cell
78.0282	Cell	24.7374	DeadCell
119.794	Cell	16.6391	DeadCell
163.894	DeadCell	31.5071	DeadCell
304.144	DeadCell	37.4544	Cell
197.211	Cell	36.7547	Cell
190.329	Cell	29.9474	Cell
207.916	Cell	16.7842	DeadCell
20.3697	DeadCell	16.9441	DeadCell
216.927	Aggregate	38.8776	Cell
129.795	Cell	24.896	DeadCell
123.337	Cell	5.57128	DeadCell
167.784	Cell	25.4664	DeadCell
105.878	Cell	15.0439	Cell
126.565	Cell	34.809	DeadCell
139.894	Cell	28.1693	DeadCell
31.9266	Debris	24.4441	DeadCell
145.42	Cell	34.5845	Cell
259.834	Cell	25.8403	DeadCell
182.918	Cell	30.6337	Cell
150.532	Cell	33.6195	DeadCell
173.822	Cell	54.9779	DeadCell
47.0049	DeadCell	11.5187	DeadCell
185.867	Cell	27.9339	DeadCell
204.518	Cell	5.59812	Debris
130.678	Cell	33.7705	Cell
162.061	Cell	21.9673	Cell
159.571	Cell	28.8133	Cell
78.7397	Cell	23.7675	DeadCell
108.494	Cell	20.0416	DeadCell
5.65636	DeadCell	22.3678	Cell
165.286	Cell	9.59635	DeadCell
178.939	Cell	32.4566	DeadCell
206.766	Cell	60.7352	Cell
21.4575	DeadCell	25.2696	DeadCell
123.27	Cell	25.3607	DeadCell
97.8534	Cell	47.6087	Cell
82.5552	DeadCell	63.7247	Cell
145.749	Cell	56.7884	Cell
113.827	Cell	70.8097	Aggregate
92.1339	Cell	47.9089	Cell
189.851	Cell	28.7735	DeadCell
167.536	Cell	29.0008	DeadCell
96.0497	Cell	37.1518	DeadCell
6.18469	DeadCell	16.4355	Cell
133.957	Cell	51.2496	Cell
150.375	Cell	64.15	Cell
81.9291	Cell	6.26138	DeadCell
113.324	Cell	48.0997	Aggregate
160.069	Aggregate	30.6529	DeadCell
185.511	Cell	23.4054	DeadCell
146.156	Cell	23.1337	DeadCell
147.513	Cell	44.7462	Cell
118.88	Cell	31.1739	Cell
31.6188	DeadCell	26.2146	DeadCell
173.65	Cell	40.8708	Cell
117.007	Cell	51.3465	DeadCell
13.6779	Cell	38.7425	DeadCell
123.077	Cell	30.9846	Cell
121.197	Cell	29.6174	DeadCell
112.907	Cell	51.5442	Cell
80.1504	Aggregate	21.9085	DeadCell
142.823	Cell	21.2913	DeadCell
129.683	Cell	20.8614	Cell
252.184	Cell	52.1166	DeadCell
128.672	Cell	51.9823	Cell
202.707	Cell	73.5908	Cell
7.86673	DeadCell	32.0248	Cell
141.339	Cell	48.1769	Cell
113.315	Cell	23.9128	Cell
112.06	Cell	6.70002	DeadCell
171.842	Cell	23.0305	Cell
114.988	Cell	34.5242	DeadCell
138.111	Cell	41.628	Aggregate
175.937	Cell	35.0012	Cell
201.156	Aggregate	32.6504	Cell
171.153	Cell	12.1331	DeadCell
177.798	Cell	29.7238	Cell
126.094	Cell	33.7347	Cell
82.647	DeadCell	25.1596	DeadCell
173.116	Cell	39.5938	Cell
142.708	Cell	29.1824	Cell
197.87	Cell	32.1687	Cell
210.159	Cell	36.0466	Cell
134.928	Cell	51.1312	Cell
117.174	DeadCell	41.1247	Cell
104.727	Cell	34.2851	Cell
139.428	Cell	22.2107	Cell
252.416	Cell	52.3232	Cell
7.66079	DeadCell	55.0093	DeadCell
174.2	Cell	24.3754	Cell
179.097	Cell	63.0838	Aggregate
135.29	Cell	44.2592	DeadCell
100.048	Cell	44.2217	DeadCell
304.61	Cell	45.9804	Cell
180.283	Cell	39.1087	Cell
203.223	Cell	27.9443	DeadCell
24.3319	Cell	35.5353	Cell
162.713	Cell	53.0208	Cell
163.056	Cell	28.8741	Cell
166.075	Cell	30.7148	DeadCell
120.248	Cell	45.0811	Cell
139.004	Cell	10.9975	DeadCell
221.004	Cell	16.5543	Cell
144.84	Cell	45.6539	Cell
156.787	Cell	15.7553	DeadCell
147.314	Cell	33.2625	Cell
153.497	Cell	44.808	Aggregate
191.401	Cell	11.4739	Cell
124.336	Cell	34.8188	DeadCell
8.11761	Cell	36.6295	Cell
236.015	Aggregate	16.6207	DeadCell
248.613	Cell	24.6951	DeadCell
148.016	Cell	49.1656	Cell
236.286	Cell	17.961	DeadCell
103.424	DeadCell	23.775	DeadCell
131.045	Cell	25.3269	DeadCell
124.6	Cell	40.2332	Cell
36.7426	Cell	26.0946	DeadCell
162.64	Cell	21.7501	Cell
123.563	Cell	25.7902	DeadCell
123.43	Cell	31.8943	DeadCell
322.32	Cell	62.405	Cell
210.993	Cell	25.4552	DeadCell
120.954	Cell	47.0642	Cell
109.284	Cell	31.8387	Cell
178.788	Cell	26.117	DeadCell
163.623	Cell	46.5269	Cell
117.671	Cell	66.4572	Cell
468.526	DeadCell	31.0127	Cell
314.726	Aggregate	23.4301	Cell
200.058	Aggregate	29.3739	DeadCell
220.95	Cell	48.3659	Cell
119.792	Cell	29.6613	Cell
680.579	Aggregate	23.4549	DeadCell
313.687	Cell	37.8854	Cell
145.888	Cell	29.4515	DeadCell
97.1998	Cell	24.2476	DeadCell
166.78	Cell	27.1272	DeadCell
228.817	Cell	13.9979	DeadCell
137.197	Cell	29.4121	Cell
148.916	Cell	48.538	Cell
112.507	Cell	44.6603	Aggregate
183.946	Cell	35.5875	Cell
112.584	Cell	33.5089	DeadCell
173.838	Cell	32.8684	Cell
136.389	Cell	43.2922	Cell
282.387	Aggregate	42.2292	Debris
95.6131	Cell	27.1391	DeadCell
164.508	Cell	69.4734	Cell
147.48	Cell	59.7127	Cell
132.517	Cell	42.673	DeadCell
201.46	Cell	39.9983	Cell
142.15	Cell	24.5697	DeadCell
122.975	DeadCell	40.8943	Cell
527.37	DeadCell	15.8833	DeadCell
231.906	Aggregate	33.624	Cell
121.044	Cell	58.7014	Cell
113.293	Cell	18.0675	Cell
52.6863	Debris	50.3898	Cell
407.755	Aggregate	41.0505	DeadCell
170.217	Cell	56.4827	Cell
126.138	Cell	44.9118	DeadCell
135.958	Cell	7.9735	DeadCell
96.1526	Cell	30.555	DeadCell
162.494	Cell	42.1706	Cell
161.203	Cell	35.0898	Cell
165.504	Cell	40.0276	DeadCell
153.977	Cell	25.1792	DeadCell
200.389	Cell	77.7528	Cell
142.347	Cell	64.7459	Cell
111.612	Cell	23.1251	DeadCell
92.8169	Cell	49.2216	DeadCell
158.662	Cell	36.4967	DeadCell
141.675	Cell	66.5813	Cell
183.845	Cell	23.7542	DeadCell
171.585	DeadCell	55.8292	Cell
180.224	Cell	31.7004	Cell
177.465	Aggregate	55.6743	Cell
108.869	Cell	60.596	Cell
80.2271	Cell	28.2844	DeadCell
79.5147	Cell	21.1565	Cell
178.704	Cell	32.883	DeadCell
118.872	Cell	45.5214	DeadCell
149.079	Cell	28.4019	DeadCell
115.82	Cell	39.8868	Cell
182.783	Cell	8.34068	DeadCell
191.402	Cell	16.9539	Cell
172.457	Cell	15.9028	DeadCell
110.845	Cell	33.0019	Cell
81.635	Cell	45.3105	DeadCell
285.854	Aggregate	23.9695	Cell
104.908	Cell	38.0058	DeadCell
158.254	Cell	29.9639	DeadCell
184.986	Cell	47.4088	DeadCell
306.348	Aggregate	31.4524	DeadCell
199.024	Aggregate	21.6272	DeadCell
357.151	Aggregate	22.3729	DeadCell
124.118	Cell	28.1381	DeadCell
118.343	Cell	61.7382	Cell
189.18	Cell	32.2438	DeadCell
185.225	Cell	42.9375	Cell
122.783	Cell	37.6636	Cell
143.479	Cell	27.1448	DeadCell
191.86	Cell	6.35505	DeadCell
270.463	Cell	15.5872	DeadCell
162.279	Cell	17.1885	DeadCell
134.638	Cell	14.1858	DeadCell
275.318	Cell	5.60912	DeadCell
136.562	Cell	21.8649	Cell
165.512	Cell	50.8974	Cell
186.364	Cell	69.6056	Cell
169.119	Cell	34.3159	Cell
129.282	Cell	19.8919	Cell
148.224	Cell	39.999	Cell
118.104	Cell	32.2893	Cell
135.876	Cell	35.5204	Cell
115.262	Cell	55.3389	Cell
101.021	Cell	14.3187	DeadCell
186.775	Cell	103.59	Cell
151.659	Cell	45.6442	Cell
125.86	Cell	37.9544	Cell
143.903	Cell	26.6654	DeadCell
130.558	Cell	71.8999	Aggregate
216.104	Aggregate	18.438	DeadCell
183.624	Cell	31.8039	DeadCell
109.16	Cell	24.6272	DeadCell
164.675	Cell	22.2213	DeadCell
140.866	Cell	39.0157	Cell
126.697	Cell	50.6216	DeadCell
109.388	Cell	61.8712	Cell
123.325	Cell	36.6572	Cell
111.512	Cell	27.3154	DeadCell
188.149	Cell	78.4651	Aggregate
206.914	DeadCell	27.7238	DeadCell
132.516	Cell	29.549	Cell
135.55	Cell	35.2683	Cell
144.242	Cell	29.083	DeadCell
167.652	Cell	46.7285	Cell
225.989	Cell	51.4666	Cell
151.177	Cell	16.0666	Cell
98.6177	Cell	17.5555	DeadCell
242.947	Cell	51.1831	Cell
134.107	Cell	64.3981	Cell
223.743	Aggregate	37.0892	DeadCell
111.765	Cell	43.0789	DeadCell
118.563	Cell	28.1116	DeadCell
149.613	Cell	63.1586	Cell
16.0472	Aggregate	27.5873	DeadCell
138.541	Cell	44.1596	Cell
150.697	Cell	27.0353	Cell
99.3659	Cell	27.9716	Cell
117.19	Cell	46.9171	DeadCell
155.865	Cell	31.5477	Cell
146.171	Cell	7.90909	DeadCell
159.6	Cell	55.9335	Cell
105.685	Cell	30.999	DeadCell
228.814	Cell	50.9858	Cell
177.873	Cell	30.4341	Cell
249.737	Aggregate	29.8425	Cell
128.843	Cell	20.8847	DeadCell
99.6193	Cell	18.1999	DeadCell
126.21	DeadCell	65.7496	Aggregate
110.028	Cell	8.56525	DeadCell
103.405	Cell	50.3974	Aggregate
125.916	Cell	29.7249	DeadCell
75.5441	Cell	30.5707	DeadCell
153.07	Cell	13.3089	Cell
127.552	Cell	40.6631	Cell
127.475	Cell	38.2439	Cell
108.836	Cell	15.3097	Cell
208.278	Cell	15.9012	DeadCell
181.402	Cell	16.917	DeadCell
124.348	Cell	31.7401	Cell
140.391	Cell	31.6076	DeadCell
113.968	Cell	25.1027	Cell
172.5	Cell	8.3584	Cell
150.009	DeadCell	41.2676	Cell
331.44	Cell	22.9624	Cell
145.646	Cell	33.6898	Cell
117.578	Cell	53.2086	Cell
173.394	Cell	75.5566	Cell
150.138	Cell	30.0983	DeadCell
122.673	Cell	5.52666	DeadCell
230.604	Aggregate	24.3761	Aggregate
162.664	Cell	24.7663	DeadCell
112.345	Cell	29.7016	DeadCell
11.7206	Debris	56.0902	Cell
122.035	Cell	21.3663	DeadCell
132.704	Cell	31.6471	DeadCell
196.603	Cell	15.3477	DeadCell
176.194	Cell	33.8853	Cell
132.715	Cell	26.187	DeadCell
91.0596	Cell	40.0263	Cell
145.741	Cell	35.137	Cell
213.288	Cell	132.396	Aggregate
156.442	Cell	35.4569	Cell
179.95	Cell	63.5166	Cell
201.589	Cell	21.9765	DeadCell
112.939	Cell	28.6713	Cell
137.122	Cell	27.7458	DeadCell
295.794	Cell	24.0181	DeadCell
308.56	Aggregate	24.1288	DeadCell
194.457	Cell	5.53945	DeadCell
124.55	Cell	44.7797	Cell
223.631	Aggregate	28.2279	Cell
111.797	Cell	32.3949	Cell
124.681	Cell	30.9622	DeadCell
110.172	Cell	39.6027	Cell
96.5513	DeadCell	22.0849	DeadCell
186.171	Cell	14.1606	DeadCell
71.2783	DeadCell	32.2227	Cell
153.696	Cell	35.9434	Cell
7.63117	Cell	5.27408	DeadCell
60.1341	Cell	38.8559	DeadCell
27.6307	DeadCell	33.2052	Cell
203.142	Cell	36.6168	DeadCell
153.866	Cell	63.9916	Cell
190.185	Cell	20.0397	DeadCell
147.956	Cell	59.516	Cell
119.861	Cell	34.2337	Cell
125.433	Cell	57.0433	Cell
132.605	Cell	17.4091	DeadCell
128.782	Cell	22.1242	Cell
182.204	Cell	35.4348	Cell
149.721	Cell	55.0888	Cell
129.551	Cell	26.1253	DeadCell
128.415	Cell	33.083	Cell
132.49	Cell	31.7983	DeadCell
120.269	Cell	32.8313	Cell
127.615	DeadCell	16.1211	Cell
161.889	Cell	28.3021	DeadCell
220.286	Cell	46.8551	Cell
153.973	Cell	66.3122	Cell
168.397	Cell	32.0519	Cell
126.875	Cell	10.4796	DeadCell
181.196	Cell	41.6131	Cell
131.939	Cell	27.0664	DeadCell
207.056	Cell	15.6995	DeadCell
197.105	Aggregate	37.9341	Cell
100.719	Cell	44.0409	DeadCell
115.482	Cell	24.614	DeadCell
222.911	Cell	6.24698	DeadCell
139.755	Cell	8.14212	DeadCell
196.507	Cell	53.8511	Cell
102.589	Cell	65.7877	Cell
181.259	Cell	31.0075	Cell
95.8743	Cell	24.0593	DeadCell
144.829	Cell	46.4051	Cell
182.425	Cell	61.7124	Cell
206.767	Cell	46.2996	Cell
140.997	Cell	43.2477	Cell
25.7598	DeadCell	21.6811	DeadCell
165.995	Cell	34.884	Cell
116.799	Cell	42.7512	DeadCell
198.069	Cell	40.4689	Cell
122.112	DeadCell	18.4773	Cell
148.622	Cell	60.8867	Cell
131.737	Cell	117.968	Aggregate
137.865	Cell	38.8908	Cell
150.305	Cell	33.9699	DeadCell
95.1108	Cell	19.3034	DeadCell
192.99	Cell	60.2708	Cell
130.222	Cell	99.206	Aggregate
100.392	Cell	29.0078	Cell
151.574	Cell	34.1917	Cell
135.912	Cell	26.5947	DeadCell
156.433	Cell	51.8057	Cell
425.482	Aggregate	28.1715	DeadCell
198.791	Cell	23.3735	DeadCell
175.645	Cell	27.5695	Cell
120.241	Cell	96.9177	Cell
93.9233	Cell	31.3372	Cell
160.815	Cell	33.5687	DeadCell
150.195	Cell	53.0034	Cell
197.389	Cell	42.3442	DeadCell
111.97	Cell	8.69958	Cell
182.188	Aggregate	31.2592	Cell
133.371	Cell	6.72299	Cell
126.55	Cell	24.4345	DeadCell
152.308	Cell	24.3072	DeadCell
111.058	Cell	9.41279	DeadCell
137.164	Cell	26.9064	DeadCell
188.837	Aggregate	27.0148	DeadCell
54.3538	Cell	25.4722	DeadCell
6.04576	DeadCell	29.7315	DeadCell
179.474	Cell	58.2698	Cell
122.994	Cell	30.359	Cell
155.487	Cell	24.6908	DeadCell
107.137	Cell	10.9775	Debris
135.06	Cell	28.3404	DeadCell
165.192	Cell	35.2489	DeadCell
165.92	Cell	6.04396	Debris
125.221	Cell	44.2134	Cell
127.012	Cell	25.6633	DeadCell
113.471	Cell	26.6993	DeadCell
24.0457	Cell	20.9174	DeadCell
157.658	Cell	29.9379	DeadCell
124.783	Cell	38.5171	Cell
383.287	Aggregate	14.5396	DeadCell
204.547	Cell	16.3172	DeadCell
162.705	Cell	32.0904	DeadCell
164.127	Aggregate	34.3437	DeadCell
91.9238	Cell	35.1824	Cell
144.706	DeadCell	20.1089	Cell
129.108	Cell	50.4947	Cell
26.7161	DeadCell	30.4632	Cell
110.295	Cell	33.9518	Cell
189.215	Cell	24.1788	DeadCell
188.843	Cell	35.4373	Cell
183.387	Cell	18.7626	DeadCell
66.3668	Cell	27.8039	DeadCell
139.158	Cell	38.8851	Cell
182.175	Cell	47.55	Aggregate
188.705	Cell	10.5003	DeadCell
98.0352	Cell	14.8925	Cell
272.106	DeadCell	21.915	DeadCell
132.605	Cell	17.0649	DeadCell
113.413	Cell	23.5699	DeadCell
246.063	Cell	45.928	Cell
139.052	Cell	24.1403	DeadCell
153.237	Cell	27.9614	DeadCell
131.157	Cell	49.6311	Cell
119.07	Cell	38.713	Cell
119.992	Cell	28.7742	DeadCell
193.074	Cell	28.306	DeadCell
202.762	Cell	11.7993	DeadCell
121.998	Cell	19.7095	DeadCell
105.51	Cell	12.025	DeadCell
134.29	Cell	33.3893	Cell
128.346	Cell	32.361	Cell
143.452	Cell	44.9603	DeadCell
114.96	DeadCell	24.2896	DeadCell
121.014	Cell	37.401	Cell
269.917	Cell	51.3332	Cell
141.108	Cell	27.5828	Cell
137.164	DeadCell	5.52264	DeadCell
111.262	Cell	26.5545	DeadCell
153.444	Cell	26.5361	DeadCell
126.603	Cell	27.9758	DeadCell
167.325	Cell	25.8537	DeadCell
10.0279	DeadCell	51.7454	Cell
172.98	Cell	35.7806	Cell
219.428	Cell	35.8968	Cell
179.92	Cell	8.14962	DeadCell
196.899	Cell	32.619	Cell
160.486	Cell	26.9527	DeadCell
124.089	Cell	33.8583	Aggregate
218.548	Cell	68.1487	Cell
9.22196	Cell	21.2616	DeadCell
108.007	DeadCell	12.0752	DeadCell
104.597	Cell	33.1548	Cell
200.775	Cell	12.3708	DeadCell
86.9668	Cell	25.8675	DeadCell
210.047	Aggregate	72.7861	Aggregate
128.423	Cell	41.3917	Cell
118.725	Cell	13.681	Cell
171.483	Cell	52.9369	Cell
9.91108	Cell	17.7362	DeadCell
176.425	Cell	29.6207	DeadCell
180.689	Cell	71.0225	Cell
138.682	Cell	46.5501	Cell
132.482	Cell	14.7647	DeadCell
141.788	Cell	18.3485	DeadCell
231.491	Cell	29.903	DeadCell
242	Cell	49.3932	DeadCell
136.492	Cell	41.3106	DeadCell
36.1365	DeadCell	33.509	Cell
151.45	Cell	62.4388	Cell
81.7693	Cell	20.0068	DeadCell
306.254	Aggregate	17.8104	DeadCell
138.167	Cell	27.4409	DeadCell
173.501	Cell	18.4667	DeadCell
111.471	Cell	36.5564	Cell
201.447	Cell	126.291	Aggregate
138.104	Cell	33.3815	Cell
117.005	Cell	29.1544	DeadCell
158.073	Cell	49.2156	Cell
177.786	Cell	41.632	Cell
181.965	Cell	70.2081	Cell
131.251	Cell	24.5114	DeadCell
23.3872	DeadCell	31.286	DeadCell
423.093	Cell	44.0398	Aggregate
144.938	Cell	30.7278	Cell
31.2501	DeadCell	16.2688	Cell
107.988	Cell	46.4922	DeadCell
96.7731	Cell	23.8923	DeadCell
123.8	Cell	34.9655	Cell
175.598	Cell	35.8781	Cell
150.777	Cell	33.0282	Cell
207.96	Cell	14.8301	DeadCell
231.605	Aggregate	48.0508	Cell
215.769	Cell	54.1598	Aggregate
175.678	Cell	44.1131	DeadCell
205.846	Cell	28.4933	DeadCell
106.455	Cell	22.0133	Cell
148.583	Cell	61.5455	Cell
185.943	Cell	16.4456	Cell
97.9295	Cell	27.3329	Cell
326.781	Cell	31.2891	DeadCell
128.311	Cell	22.4221	DeadCell
194.675	Cell	51.4927	Cell
211.668	Cell	49.9202	DeadCell
127.771	Cell	41.1767	DeadCell
155.535	Cell	57.5143	Cell
175.736	Cell	23.654	DeadCell
141.372	Cell	24.6764	DeadCell
193.399	Cell	8.04504	DeadCell
650.9	Aggregate	25.017	Cell
111.542	Cell	52.7929	Aggregate
211.091	Cell	15.5099	DeadCell
163.389	Cell	42.8793	Cell
94.8454	Cell	23.6723	DeadCell
123.635	Cell	43.8263	Cell
6.05822	Debris	41.1648	Cell
155.07	Cell	40.0033	Cell
73.5321	Cell	17.2468	DeadCell
79.0806	Cell	46.1954	DeadCell
184.93	Cell	31.2233	Cell
149.816	Cell	30.7186	Cell
163.3	Cell	21.0801	Cell
126.395	DeadCell	16.0354	DeadCell
99.1581	Cell	37.1568	Cell
227.139	Cell	33.8006	Cell
181.768	Cell	23.3651	DeadCell
105.999	Cell	15.6329	DeadCell
141.999	Cell	33.8549	Cell
116.614	Cell	10.7598	DeadCell
119.371	Cell	12.749	DeadCell
184.736	Cell	21.7575	DeadCell
222.082	Cell	88.5125	Cell
106.204	Cell	42.1247	DeadCell
199.979	Cell	8.46274	DeadCell
185.901	Cell	46.6592	Cell
172.984	Cell	12.8207	DeadCell
113.28	Cell	25.9242	DeadCell
157.978	Cell	18.4842	DeadCell
186.448	Cell	24.685	Cell
151.705	Cell	28.4573	DeadCell
147.568	Cell	8.78405	DeadCell
147.322	Cell	29.5777	Cell
100.401	Cell	29.288	Cell
81.7404	Cell	26.1147	Cell
162.688	Cell	38.9422	Cell
141.444	Cell	37.3601	DeadCell
214.287	DeadCell	9.68027	DeadCell
175.345	Cell	43.804	Cell
186.368	Cell	58.2005	Cell
188.101	DeadCell	47.3596	Cell
218.27	Aggregate	26.8629	DeadCell
160.186	Cell	37.0297	Cell
102.821	Cell	39.9442	Cell
154.838	Cell	55.5521	Cell
182.967	Cell	22.5182	DeadCell
102.606	Cell	31.8606	Cell
129.182	Cell	19.9776	DeadCell
143.43	DeadCell	31.8577	DeadCell
162.06	Cell	40.5893	Cell
137.7	Cell	35.7919	Aggregate
127.713	Cell	35.2076	Cell
104.791	Cell	36.5569	Cell
228.761	Cell	34.6844	Cell
167.987	Cell	58.4534	Aggregate
179.937	Cell	24.2319	Cell
7.76118	Cell	18.7618	Cell
126.155	Cell	26.4707	Cell
146.019	Cell	56.7479	Cell
109.149	Cell	45.5037	Cell
174.113	Cell	33.318	Cell
116.554	Cell	6.60113	DeadCell
144.896	Cell	61.4169	Cell
200.937	Cell	27.6032	Cell
129.222	Cell	24.1754	DeadCell
150.265	Cell	23.8828	DeadCell
208.777	DeadCell	20.1217	DeadCell
186.695	Cell	34.5742	Cell
5.24369	Debris	33.6227	DeadCell
237.313	Aggregate	29.901	Cell
137.743	Cell	56.0262	DeadCell
162.076	Cell	35.92	Cell
253.429	Cell	45.9998	Cell
103.674	Cell	27.6139	Cell
110.43	Cell	56.3408	Cell
125.626	Cell	52.4379	Cell
111.833	Cell	47.4735	Cell
124.117	Cell	34.5523	Cell
156.863	Cell	43.3603	DeadCell
138.008	Cell	6.00001	DeadCell
169.037	Cell	88.8954	Cell
174.86	Cell	7.45411	DeadCell
155.967	Cell	55.6122	Aggregate
87.6337	Cell	15.3051	DeadCell
133.716	Cell	11.5192	DeadCell
135.712	Cell	39.0886	Cell
127.815	Cell	28.4394	Cell
153.706	Cell	37.5015	Cell
199.613	Cell	74.3906	Aggregate
212.73	Cell	31.9769	DeadCell
185.43	Cell	20.5756	Cell
94.5236	Cell	34.1018	Cell
206.369	Cell	27.5237	Cell
83.982	Cell	43.188	Cell
78.0784	DeadCell	37.3285	Cell
124.049	Cell	28.774	Cell
123.903	Cell	23.9931	DeadCell
229.88	Cell	68.4935	Cell
190.922	Cell	31.7633	Cell
110.358	Cell	44.7362	Cell
170.595	Cell	37.9884	Cell
154.767	Cell	37.9757	Cell
169.665	Cell	28.5208	Cell
205.377	Cell	35.1287	Cell
96.7517	Cell	24.1714	DeadCell
192.282	Cell	41.6904	Cell
188.684	Cell	30.8714	DeadCell
158.022	Cell	9.12241	DeadCell
136.063	Cell	29.5798	Cell
108.785	Cell	21.5483	DeadCell
113.839	Cell	19.7297	DeadCell
136.997	Cell	28.6015	DeadCell
10.263	Debris	32.6265	Cell
132.603	Cell	50.8987	Cell
118.995	Cell	29.36	Cell
182.594	Debris	28.5982	DeadCell
101.231	Cell	41.0304	Cell
109.174	Cell	32.8168	DeadCell
127.407	Cell	23.1759	DeadCell
93.1158	Cell	37.2968	Cell
172.098	Cell	31.7824	Cell
120.573	Cell	42.4737	Cell
153.818	Cell	24.4037	DeadCell
113.236	Cell	11.1885	DeadCell
130.625	Cell	25.0991	DeadCell
162.055	Cell	23.7025	Cell
138.476	Cell	42.3115	Cell
116.099	Cell	35.6543	Cell
201.595	Cell	22.1364	DeadCell
144.509	Cell	26.7271	DeadCell
120.2	Cell	24.8947	DeadCell
140.352	Cell	38.6994	Cell
148.934	Cell	42.0285	Cell
135.774	Cell	24.2584	DeadCell
124.969	Cell	55.7743	Aggregate
132.242	Cell	13.2247	DeadCell
76.4085	Cell	33.2507	DeadCell
177.344	Cell	34.7998	DeadCell
133.126	Cell	26.6607	DeadCell
10.2219	Cell	38.2345	DeadCell
92.5021	Cell	44.5155	Cell
9.38442	DeadCell	27.0148	DeadCell
99.7181	Cell	28.3474	DeadCell
160.192	Cell	27.5897	Cell
154.631	Cell	25.5401	DeadCell
246.742	Cell	23.2626	DeadCell
124.841	Cell	35.3289	Cell
183.46	Aggregate	40.9064	Cell
139.132	Cell	31.9164	Cell
123.324	Cell	18.3409	DeadCell
25.6482	Cell	33.4723	DeadCell
97.8277	Cell	40.2457	Cell
276.183	Aggregate	13.7755	DeadCell
160.966	Cell	33.6173	Cell
204.411	Cell	18.76	DeadCell
152.205	Cell	33.0161	Cell
164.324	Cell	26.3026	DeadCell
193.35	Aggregate	30.3934	DeadCell
96.5259	Cell	29.8849	DeadCell
169.345	Cell	26.7425	DeadCell
186.309	Cell	6.22336	DeadCell
147.805	Cell	23.3583	Cell
240.109	Aggregate	25.4923	DeadCell
132.37	Cell	16.4627	DeadCell
120.163	Cell	38.243	Cell
167.306	Cell	32.0097	Cell
184.265	Cell	62.6659	Cell
177.651	Cell	27.3667	DeadCell
103.694	Cell	38.8383	DeadCell
6.89738	Cell	39.6206	Cell
119.147	Cell	82.6637	Aggregate
135.408	Cell	33.2359	DeadCell
139.311	Cell	32.5936	DeadCell
84.1528	Cell	25.8799	DeadCell
142.884	Cell	34.7013	DeadCell
159.773	Cell	53.9298	DeadCell
149.374	Cell	52.2617	Cell
249.056	Cell	18.5377	DeadCell
233.064	Cell	32.8194	Cell
171.399	Cell	31.3347	Cell
31.6499	DeadCell	39.762	DeadCell
253.715	Aggregate	28.7915	DeadCell
138.431	Cell	17.7032	Cell
269.905	Aggregate	19.6302	DeadCell
140.234	Cell	24.1622	Cell
188.598	Cell	19.4845	Cell
131.922	Cell	35.0907	DeadCell
117.067	Cell	39.4883	DeadCell
116.9	Cell	32.3009	Cell
180.595	Cell	26.9307	DeadCell
225.074	Aggregate	16.7298	Cell
113.46	Cell	28.5068	DeadCell
166.034	Cell	23.8139	DeadCell
175.55	Aggregate	31.0021	Aggregate
100.986	Cell	22.9935	Cell
137.813	Cell	46.9288	Cell
130.54	Cell	16.1975	DeadCell
164.14	Cell	26.0798	DeadCell
129.493	Cell	43.7242	Aggregate
113.056	Cell	31.89	Cell
160.774	Cell	40.1649	Cell
173.774	Cell	25.9413	DeadCell
145.551	Cell	30.7527	Cell
164.376	Cell	29.6855	Cell
138.757	Cell	31.3457	Cell
159.071	DeadCell	29.6957	Cell
99.8582	Cell	32.0926	Cell
94.7052	Cell	34.4454	Cell
174.206	Cell	35.4329	Cell
143.641	Cell	30.3885	Cell
138.467	Cell	31.095	Cell
93.9795	Cell	21.5003	DeadCell
118.898	Cell	43.9707	DeadCell
238.178	Cell	59.6356	Cell
146.144	DeadCell	24.7163	Cell
131.711	Cell	30.8325	Cell
134.165	Cell	22.5752	DeadCell
124.046	Aggregate	21.1841	Cell
132.823	Cell	38.5803	Cell
186.412	Cell	6.10143	DeadCell
167.01	Cell	39.0874	Aggregate
136.329	Cell	29.2837	Cell
84.905	Cell	27.6351	DeadCell
71.5611	Aggregate	34.4734	Cell
111.905	Cell	36.8843	Cell
136.076	Cell	35.2487	Cell
150.305	Cell	34.3991	DeadCell
117.94	Cell	16.9367	Cell
89.007	Cell	18.2089	Cell
207.45	Cell	5.21098	DeadCell
207.219	Cell	48.6209	Cell
127.635	Cell	30.4934	DeadCell
183.957	Cell	44.1116	Cell
189.251	Cell	32.1284	Cell
200.031	Aggregate	28.8432	DeadCell
137.089	Cell	35.5155	Cell
100.686	Cell	47.5155	Cell
162.118	Cell	21.1185	Cell
128.776	Cell	27.8319	Cell
180.717	Cell	22.8904	DeadCell
169.086	Cell	27.1701	Cell
172.142	Cell	30.1022	DeadCell
149.526	DeadCell	28.1186	DeadCell
221.439	Cell	28.9654	Debris
80.8784	Cell	35.5301	Cell
150.75	Cell	21.1358	DeadCell
194.469	Cell	45.6632	Cell
165.419	Cell	39.1061	Cell
208.098	Cell	30.0094	DeadCell
120.263	Cell	45.8975	DeadCell
84.4237	Cell	30.2543	Cell
145.862	Cell	42.2192	Aggregate
124.301	Cell	38.5869	DeadCell
127.875	Cell	35.7028	Cell
108.433	DeadCell	26.2915	DeadCell
93.5916	Cell	31.7951	Cell
86.9005	Cell	32.1722	DeadCell
144.6	DeadCell	54.8459	Cell
149.566	Cell	35.0021	Cell
109.833	Cell	53.5551	Cell
140.642	Cell	30.702	DeadCell
108.406	Cell	39.1395	Cell
492.968	Aggregate	34.573	Cell
125.363	Cell	92.8798	Aggregate
131.587	DeadCell	54.411	Cell
157.326	Cell	31.9104	Cell
515.208	Aggregate	83.0937	Cell
157.05	Cell	22.1359	DeadCell
207.862	Cell	20.6646	DeadCell
138.912	Cell	39.7107	DeadCell
144.198	Cell	20.1185	Cell
138.269	Cell	31.0026	Cell
158.342	Cell	66.6426	Aggregate
113.133	Cell	17.6828	Cell
153.454	Cell	33.7837	Cell
107.132	Cell	26.2151	Cell
153.332	Cell	15.5441	DeadCell
152.434	Cell	62.2712	Cell
197.574	Cell	30.7371	Cell
205.252	Cell	30.0078	DeadCell
164.727	Cell	36.7324	DeadCell
88.0331	Cell	5.24337	DeadCell
178.354	Cell	22.8433	DeadCell
176.662	Cell	25.8966	DeadCell
153.522	Cell	22.8927	DeadCell
172.435	Cell	44.5194	DeadCell
149.353	Cell	89.2004	Aggregate
166.884	Cell	21.5254	DeadCell
121.329	Cell	39.8164	Aggregate
121.365	Cell	21.3238	Cell
173.141	Cell	33.4266	Cell
124.375	Cell	13.8413	Cell
149.233	Cell	38.2329	Cell
116.693	DeadCell	78.5804	Cell
187.35	Cell	54.1055	Cell
215.895	Cell	29.7302	DeadCell
148.717	Cell	23.0442	Cell
198.219	Aggregate	41.7863	Cell
168.497	Cell	37.0486	DeadCell
136.567	Cell	34.8922	Cell
121.998	Cell	24.3291	DeadCell
159.367	Cell	31.2469	Cell
123.33	Cell	30.6519	Debris
114.236	Cell	25.9069	Cell
144.467	Cell	44.5389	Cell
182.543	Cell	28.0787	DeadCell
181.482	Cell	40.1719	Cell
105.08	Cell	23.8105	DeadCell
174.65	Cell	43.5832	Cell
161.085	Cell	22.3305	DeadCell
178.049	Cell	24.2579	DeadCell
203.158	Cell	42.6483	DeadCell
5.39572	Cell	26.3704	DeadCell
149.859	Cell	28.7817	Debris
106.236	Cell	29.6556	DeadCell
134.563	Cell	43.6403	Cell
216.09	Cell	53.1013	Aggregate
161.567	Cell	29.5684	Cell
130.792	Cell	29.4734	Cell
97.7012	Cell	30.7498	Cell
115.805	Cell	43.1971	DeadCell
279.24	Aggregate	34.2822	Cell
185.588	Cell	56.2122	Cell
100.36	Cell	25.2953	DeadCell
196.862	Cell	51.8013	Cell
166.185	Cell	22.2923	DeadCell
184.726	Cell	31.3141	Cell
191.262	Cell	18.6946	DeadCell
134.477	Cell	17.6264	DeadCell
227.79	Debris	28.5856	DeadCell
235.462	Cell	35.6578	Cell
113.708	Cell	24.4762	DeadCell
113.204	Cell	31.8635	DeadCell
107.907	Cell	37.9671	Cell
163.982	Cell	49.3879	DeadCell
170.85	Cell	36.9923	Cell
121.928	Cell	25.4053	Cell
7.85441	Debris	34.1462	DeadCell
142.462	Cell	28.4436	DeadCell
160.743	Cell	45.4101	Cell
39.4995	DeadCell	25.9049	Cell
128.992	Cell	64.5243	Cell
13.43	Cell	26.9921	Cell
118.53	Cell	22.2414	Cell
122.884	Cell	37.1935	DeadCell
151.929	Cell	31.6396	DeadCell
169.058	Cell	34.8599	DeadCell
91.5302	Cell	32.241	Cell
166.656	Cell	32.5204	Cell
215.349	Cell	48.3424	Cell
174.832	Cell	29.1661	Cell
166.275	Cell	24.8794	Cell
105.522	Cell	17.5225	DeadCell
192.476	Cell	46.6196	DeadCell
135.887	Cell	26.3088	DeadCell
201.643	Cell	20.8217	DeadCell
105.728	Cell	22.2271	Cell
126.519	Cell	29.1364	Cell
184.834	Cell	69.4324	DeadCell
138.196	Cell	24.2741	DeadCell
126.305	Cell	36.1487	DeadCell
65.2821	Cell	21.3859	DeadCell
98.3906	DeadCell	8.87326	DeadCell
151.998	Cell	21.7373	DeadCell
40.7554	Cell	31.7875	DeadCell
172.212	Cell	20.2585	Cell
135.575	Cell	17.1779	DeadCell
148.615	Cell	31.4183	Cell
108.391	Cell	28.4661	Cell
63.6996	DeadCell	21.7556	DeadCell
110.607	Cell	41.7886	Cell
117.707	Cell	17.7594	DeadCell
174.006	Cell	35.0345	Cell
98.6938	Cell	33.0341	DeadCell
109.322	Cell	12.6941	DeadCell
140.18	Cell	23.9814	Cell
103.66	Cell	33.3315	Cell
172.788	Cell	13.6703	DeadCell
134.335	Cell	54.0458	Aggregate
131.582	Cell	16.4866	DeadCell
110.214	Cell	11.9844	DeadCell
178.332	Cell	30.3246	DeadCell
210.378	Cell	65.5701	DeadCell
166.855	Cell	24.2368	DeadCell
159.429	Cell	21.8324	DeadCell
197.704	Cell	21.9492	DeadCell
144.307	Cell	34.9898	Cell
135.39	Cell	18.771	DeadCell
209.602	Cell	54.8144	Cell
131.119	Cell	24.2744	DeadCell
104.555	Cell	17.9818	DeadCell
166.827	Cell	32.8852	Cell
115.577	Cell	25.6851	DeadCell
152.714	Cell	11.3649	DeadCell
135.493	Cell	53.5542	Cell
152.052	Cell	22.2745	Cell
201.687	Cell	32.6886	Cell
106.104	Cell	36.3987	Aggregate
125.291	Cell	40.3297	DeadCell
125.218	Cell	23.0912	DeadCell
144.331	Cell	57.6882	Cell
122.395	Cell	17.6142	DeadCell
100.811	Cell	60.201	Cell
100.373	Cell	38.1187	DeadCell
130.423	Cell	37.6253	DeadCell
150.396	Cell	6.12616	DeadCell
222.355	Cell	23.4729	DeadCell
203.903	Cell	37.0559	Cell
136.685	Cell	33.0799	DeadCell
100.533	Cell	21.306	DeadCell
126.577	Cell	5.44252	Debris
23.1277	DeadCell	13.4968	DeadCell
571.545	Aggregate	38.4496	Cell
82.7077	Cell	25.7679	DeadCell
310.034	Aggregate	23.5373	DeadCell
191.234	Cell	33.0271	Cell
118.926	Cell	29.8181	Cell
170.979	Cell	16.1013	Cell
141.727	Cell	19.1414	Cell
99.1787	Cell	5.51987	DeadCell
106.608	Cell	16.147	DeadCell
124.957	Cell	34.5599	Cell
123.233	Cell	23.5748	DeadCell
122.763	Cell	36.1845	Cell
86.0893	Cell	31.8099	Cell
127.516	Cell	52.7759	Cell
135.949	Cell	76.3048	DeadCell
160.277	Cell	28.641	DeadCell
178.09	Cell	16.2314	DeadCell
342.855	Cell	39.3279	DeadCell
8.35806	Cell	26.2895	DeadCell
119.732	Cell	111.454	Aggregate
99.8426	Cell	52.5636	Cell
141.786	Cell	22.7108	DeadCell
201.425	Cell	17.2768	Cell
134.898	Cell	30.0211	Cell
180.435	Cell	49.1973	Cell
215.397	Cell	9.57592	Debris
141.42	Cell	27.7901	DeadCell
98.9961	Cell	29.6169	DeadCell
161.56	Cell	27.2963	DeadCell
193.894	Cell	32.0759	DeadCell
202.768	Cell	20.795	DeadCell
313.26	Cell	18.1406	DeadCell
121.485	Cell	41.1296	Cell
217.984	Cell	42.885	Cell
8.77932	Cell	28.425	Cell
205.708	Cell	21.2744	DeadCell
16.9499	Cell	32.9559	Cell
110.875	Cell	23.3663	DeadCell
147.228	Cell	27.6355	DeadCell
206.963	Cell	30.0365	Cell
107.312	Cell	48.6305	Cell
125.077	Cell	26.5966	Cell
7.98271	DeadCell	34.6777	Cell
130.155	Cell	34.0203	Cell
109.434	Cell	39.2897	Cell
217.163	Cell	28.3364	DeadCell
196.583	Cell	32.1067	Cell
107.977	Cell	41.0229	Cell
222.982	Cell	22.3647	DeadCell
153.422	Cell	33.9585	Cell
220.279	Cell	8.80428	DeadCell
218.27	Cell	33.3628	DeadCell
159.882	Cell	34.6465	Cell
136.837	Cell	26.1537	DeadCell
225.997	Aggregate	25.9056	DeadCell
146.694	Cell	14.0134	DeadCell
217.218	Cell	31.4504	Cell
118.036	Cell	45.8503	DeadCell
186.378	Cell	34.2477	DeadCell
332.534	Cell	39.5182	Cell
216.973	Cell	40.2792	Cell
112.599	Cell	28.962	Cell
155.644	Cell	39.359	Cell
193.65	Cell	25.5264	DeadCell
120.423	Cell	15.8694	DeadCell
169.431	Cell	27.8031	Cell
124.842	Cell	45.066	Cell
108.841	Cell	26.2883	DeadCell
26.5997	Cell	24.6741	DeadCell
10.8674	DeadCell	12.7822	DeadCell
140.544	Cell	40.067	Cell
176.834	Cell	19.4225	Cell
203.017	Cell	18.2074	DeadCell
107.298	Cell	24.7405	DeadCell
195.806	Cell	38.4687	Cell
216.37	Cell	33.4589	Cell
130.611	Cell	46.0064	Cell
190.401	Cell	53.5182	Cell
127.501	Cell	29.2505	Cell
157.506	Cell	14.9897	DeadCell
219.608	Aggregate	50.9422	Cell
96.0744	Cell	23.9048	DeadCell
103.817	Cell	15.1555	DeadCell
191.697	Cell	49.3131	Aggregate
138.751	Cell	28.8103	Cell
241.964	Cell	30.9454	Cell
201.578	Cell	30.1183	Cell
163.038	Cell	27.8549	DeadCell
136.615	Cell	15.234	DeadCell
135.35	Cell	9.24654	DeadCell
213.753	Cell	45.4773	Cell
175.114	Cell	63.2226	Aggregate
8.99747	DeadCell	21.1835	DeadCell
116.597	Cell	30.06	Cell
130.158	Cell	31.0768	Cell
119.839	DeadCell	76.1038	Aggregate
194.68	Cell	23.2875	DeadCell
128.325	Cell	37.7896	Aggregate
169.241	Cell	32.1016	Cell
193.454	Cell	23.1367	DeadCell
149.818	Cell	42.2495	DeadCell
157.262	Cell	40.633	Cell
176.776	Cell	57.7437	Cell
86.3507	Cell	27.5058	DeadCell
201.367	Cell	19.6864	Cell
149.506	Cell	39.8161	Cell
202.98	Cell	13.4833	DeadCell
96.5128	Cell	38.6292	DeadCell
106.26	Cell	28.6233	DeadCell
87.1299	Aggregate	62.7282	Cell
24.9376	DeadCell	16.3221	DeadCell
40.7046	DeadCell	39.1438	Cell
107.874	Cell	21.724	DeadCell
138.187	Cell	37.1777	Cell
141.694	Cell	24.9315	Cell
146.762	Cell	39.8377	DeadCell
129.029	Cell	32.5644	Cell
311.234	Cell	60.061	Cell
123.596	Cell	36.0117	DeadCell
127.406	Cell	36.1456	Aggregate
271.128	Cell	12.3553	DeadCell
205.267	Cell	34.7567	Cell
26.0905	DeadCell	56.5429	Cell
168.876	Cell	47.9881	Cell
163.025	Cell	27.4915	DeadCell
124.949	Cell	44.8239	Cell
218.611	Cell	32.832	Cell
171.892	Cell	405.594	Cell
146.595	Cell	15.117	DeadCell
97.2856	Cell	25.6361	DeadCell
124.884	Cell	33.8868	Cell
113.535	Cell	29.6923	DeadCell
140.509	DeadCell	14.4481	DeadCell
173.85	Cell	42.8876	Cell
114.056	Cell	25.4625	Cell
160.286	Cell	23.4188	Cell
103.365	Cell	41.2193	DeadCell
314.674	Cell	22.6498	DeadCell
126.886	Cell	27.7223	DeadCell
120.534	Cell	25.7578	DeadCell
106.601	Cell	53.5115	Cell
126.972	Cell	17.5364	DeadCell
99.2305	Cell	30.1643	DeadCell
113.493	Cell	22.8699	DeadCell
211.851	Cell	25.4571	DeadCell
213.053	Cell	29.3358	Cell
184.847	Cell	58.0666	Cell
181.193	Cell	30.4327	Cell
197.707	Cell	14.0646	DeadCell
205.485	Cell	46.6345	Cell
116.229	Cell	27.8891	DeadCell
185.455	Cell	22.6894	Cell
174.324	DeadCell	24.6367	DeadCell
87.2931	Cell	32.3436	DeadCell
168.633	Cell	61.2491	Cell
193.321	Cell	51.3296	Cell
103.31	Cell	25.6775	DeadCell
72.8479	Cell	46.6648	Cell
42.9446	DeadCell	14.5987	DeadCell
176.829	Cell	23.0134	DeadCell
177.65	Cell	43.5086	Cell
269.364	Aggregate	37.227	Cell
112.123	Cell	54.8845	Cell
125.207	Cell	34.0413	Cell
202.132	Cell	44.8384	Cell
184.87	Cell	23.0113	Cell
155.63	Cell	13.0256	DeadCell
211.82	Cell	25.2583	DeadCell
172.478	Cell	44.9614	Cell
168.558	DeadCell	22.9715	Cell
128.898	Cell	37.978	Cell
106.54	Cell	19.8586	Cell
92.3395	Cell	43.7268	DeadCell
230.204	Aggregate	35.36	DeadCell
136.539	Cell	64.9373	DeadCell
88.6122	Cell	32.8414	Cell
124.636	Cell	33.8287	Cell
129.446	Cell	42.5167	Cell
138.548	Aggregate	25.4952	DeadCell
118.355	Cell	31.3365	DeadCell
136.248	Cell	52.2421	Cell
110.099	Cell	44.2142	Cell
151.903	Cell	68.9828	Cell
86.2025	Cell	43.4488	Cell
183.013	Cell	20.6392	DeadCell
15.1225	Cell	17.9794	Cell
117.484	Cell	18.8893	DeadCell
188.938	Cell	26.5338	Cell
204.57	Cell	19.4263	DeadCell
171.275	Cell	13.4523	DeadCell
144.869	Cell	45.6156	Aggregate
122.658	Cell	16.3182	Cell
22.1265	DeadCell	36.4435	Cell
132.428	Cell	23.5204	DeadCell
101.857	Cell	29.0442	DeadCell
111.055	Cell	45.1194	DeadCell
405.562	Cell	37.0125	Cell
192.612	Cell	28.8337	DeadCell
140.598	Cell	51.9552	Cell
104.854	Cell	10.7133	DeadCell
189.651	Cell	57.8104	Cell
139.273	Cell	32.7944	DeadCell
168.585	Cell	22.2539	DeadCell
92.7516	Cell	15.1454	DeadCell
118.991	Cell	34.6395	Cell
318.049	Cell	26.5323	Cell
113.938	Cell	19.8721	DeadCell
152.817	Cell	37.5072	Cell
187.012	Cell	29.0587	DeadCell
13.3331	DeadCell	17.4441	DeadCell
140.596	Cell	15.4908	DeadCell
144.986	Cell	25.7175	DeadCell
141.636	Cell	31.3636	Cell
120.508	Cell	23.5056	Cell
168.862	Cell	18.7233	DeadCell
177.657	Cell	17.531	DeadCell
138.848	Cell	30.5055	Cell
290.633	Cell	32.2212	DeadCell
149.301	Cell	18.6886	Cell
117.779	Cell	34.8706	Cell
112.674	Cell	15.012	DeadCell
220.152	Cell	42.1751	DeadCell
132.693	Cell	35.9469	Cell
117.895	Cell	31.0814	Cell
210.376	Aggregate	41.6833	Cell
142.75	Cell	12.1538	DeadCell
119.442	Cell	44.1439	Cell
125.366	DeadCell	27.0777	Cell
162.857	Cell	27.7626	DeadCell
175.735	Cell	36.3951	Aggregate
135.752	Cell	44.014	Cell
358.052	Cell	5.28066	DeadCell
84.672	Cell	48.2115	Cell
98.8978	Cell	26.3455	Cell
106.553	Cell	34.8822	Cell
195.018	Cell	30.0592	Cell
223.604	Cell	18.3798	Cell
106.764	Cell	28.5909	DeadCell
204.165	Aggregate	57.2676	Cell
217.01	Cell	5.66429	DeadCell
268.101	Aggregate	27.234	Cell
72.967	Cell	35.3333	DeadCell
182.952	Cell	22.4051	DeadCell
213.203	Cell	60.7485	Aggregate
193.999	Cell	8.9221	DeadCell
125.146	Cell	54.6246	Cell
78.3111	DeadCell	25.4317	Cell
96.2261	Cell	55.0968	Cell
155.061	Cell	20.0199	DeadCell
165.555	Cell	34.9359	Cell
85.3323	Cell	32.9688	Cell
88.0849	Cell	30.9461	DeadCell
158.726	Cell	24.3747	DeadCell
116.422	Cell	39.3534	Cell
188.63	Cell	30.5597	Cell
115.744	Cell	17.0538	DeadCell
256.301	Cell	40.4299	DeadCell
13.2051	Debris	35.9596	Cell
140.096	Cell	21.5259	Cell
227.334	Aggregate	25.6062	DeadCell
161.3	Cell	46.3313	DeadCell
180.064	Cell	28.4581	DeadCell
227.787	Cell	29.2486	DeadCell
106.788	Cell	83.2692	Aggregate
198.082	Cell	6.02003	DeadCell
168.038	Cell	34.6454	Cell
153.246	Cell	13.5741	DeadCell
121.874	Cell	26.9362	DeadCell
232.506	Cell	24.6319	Cell
242.646	Aggregate	22.4838	Cell
7.04154	DeadCell	34.7523	Cell
222.639	Cell	20.6341	Cell
126.445	Cell	19.0601	DeadCell
118.533	Cell	22.6615	Cell
108.155	Cell	13.5289	DeadCell
130.552	Cell	39.9522	Cell
192.909	Cell	7.21685	DeadCell
152.716	Cell	28.8974	Cell
700.968	Aggregate	32.2796	Cell
166.024	Cell	22.1325	DeadCell
168.691	Cell	29.3511	Cell
105.603	Cell	90.8329	Aggregate
140.998	Cell	39.5084	Cell
130.676	Cell	34.5248	DeadCell
122.804	Cell	7.3212	DeadCell
126.682	Cell	25.0864	Cell
175.882	Cell	24.5075	DeadCell
195.626	Cell	35.4386	Cell
171.42	Aggregate	37.92	Cell
225.712	Cell	26.1077	Cell
281.564	Cell	56.1624	Cell
100.634	Cell	35.5789	Cell
99.8468	Cell	31.213	Cell
87.4073	Cell	17.7565	Cell
88.7056	Cell	58.5883	Cell
149.789	Cell	40.659	Cell
187.859	Cell	30.8806	DeadCell
167.381	Cell	38.7323	DeadCell
97.6965	Cell	18.1616	DeadCell
128.887	Cell	12.5947	DeadCell
85.5599	Cell	64.5341	Cell
138.833	Cell	26.3858	DeadCell
92.3957	Cell	27.6975	Cell
83.7886	Cell	13.9401	DeadCell
85.9298	Cell	18.026	DeadCell
78.1271	Cell	21.1254	DeadCell
136.245	Cell	17.9014	DeadCell
230.198	Cell	30.2367	Cell
125.535	Cell	26.3123	Cell
131.766	Cell	67.949	Aggregate
161.098	Cell	12.1299	DeadCell
96.0802	Cell	32.3701	Cell
100.301	Cell	35.4808	Cell
125.269	Cell	41.7303	Cell
148.503	Cell	52.2015	Cell
226.761	Cell	14.0403	DeadCell
165.207	Cell	36.0629	Cell
5.38156	Cell	40.3715	Cell
120.846	Cell	52.1886	Cell
131.504	Cell	7.77461	DeadCell
145.479	Cell	39.0624	Cell
143.015	Cell	23.5479	DeadCell
171.012	Cell	26.5054	DeadCell
6.49086	DeadCell	37.4348	Cell
140.426	Cell	17.5448	DeadCell
108.681	Cell	24.6463	DeadCell
122.311	Cell	31.2295	Cell
122.466	Cell	27.6574	Cell
160.148	Cell	62.6867	Cell
181.921	Cell	20.6059	Cell
158.126	Cell	32.4691	DeadCell
111.981	Cell	7.2682	DeadCell
233.147	Cell	31.1318	Cell
127.838	Cell	30.5589	DeadCell
139.256	Cell	15.3596	DeadCell
193.171	Cell	16.4772	DeadCell
95.2216	Cell	13.4669	DeadCell
212.252	Aggregate	23.083	DeadCell
151.99	Cell	30.3365	Cell
105.933	Cell	23.3238	DeadCell
198.904	Cell	37.6081	Cell
160.689	Cell	50.2675	Cell
100.083	Cell	59.8872	Cell
107.757	Cell	56.3658	Cell
168.926	Cell	94.9202	Cell
216.302	Aggregate	5.72405	DeadCell
140.129	Cell	24.4845	Cell
176.563	DeadCell	37.4506	DeadCell
222.223	Cell	16.6986	DeadCell
98.276	Cell	24.3317	DeadCell
97.9052	Cell	50.141	Cell
128.727	Cell	21.1047	Cell
151.869	Cell	49.8667	DeadCell
181.675	Cell	25.6804	DeadCell
180.493	Aggregate	37.1074	Cell
159.783	Cell	29.4972	Cell
143.202	Cell	22.5704	Cell
287.364	Aggregate	6.97309	DeadCell
123.695	Cell	23.1649	Cell
112.15	Cell	27.8557	DeadCell
157.355	Cell	25.1454	DeadCell
147.63	Cell	47.5531	Cell
136.038	Cell	32.1346	Cell
371.149	Aggregate	21.2832	DeadCell
159.623	Cell	9.5003	DeadCell
167.397	Cell	49.5924	Aggregate
176.931	Cell	28.3071	Cell
153.888	Cell	40.0769	Cell
114.968	Cell	26.3631	DeadCell
192.869	Cell	35.9302	DeadCell
157.355	Cell	29.0251	Cell
166.212	Cell	31.2933	Cell
102.433	Cell	18.8927	Cell
125.492	Cell	52.7589	Cell
96.3841	Cell	27.9192	Cell
170.55	Cell	6.93497	Debris
166.83	Cell	32.5764	Cell
325.484	Aggregate	39.5675	Cell
83.5306	Cell	22.7959	Cell
124.84	Cell	23.4593	Cell
165.171	Cell	27.5687	Cell
143.413	Cell	12.3584	DeadCell
131.953	Cell	5.50322	DeadCell
167.694	DeadCell	39.613	DeadCell
227.919	Cell	24.1922	DeadCell
18.5264	Debris	28.3874	DeadCell
167.143	Cell	34.8165	Cell
178.2	Cell	24.4327	DeadCell
125.095	Cell	27.1265	DeadCell
201.506	Cell	34.7892	Cell
180.164	Cell	33.4484	Cell
124.413	Cell	40.985	Cell
176.531	Cell	34.1157	Cell
74.2047	Cell	47.5154	DeadCell
167.097	Cell	37.3453	DeadCell
152.335	Cell	46.4599	Cell
68.9853	Cell	29	DeadCell
113.94	Cell	30.6309	DeadCell
125.943	Cell	28.0899	Cell
159.181	Cell	29.4487	DeadCell
154.003	Cell	34.1144	Cell
181.779	Cell	35.0588	Cell
151.497	Cell	44.0444	Cell
164.045	Cell	42.9052	Cell
154.828	Cell	27.671	DeadCell
113.08	Cell	60.6822	Cell
118.958	Cell	18.3145	DeadCell
140.737	Cell	28.0014	Cell
144.438	Cell	62.3174	Cell
219.782	Cell	25.9946	Cell
178.862	Cell	28.5317	Cell
115.282	Cell	26.5788	DeadCell
128.31	Cell	14.2691	DeadCell
251.272	Cell	34.0964	Cell
131.662	Cell	32.5965	Cell
122.5	Cell	6.07494	Debris
202.086	Cell	34.7802	Cell
218.016	Cell	26.0334	DeadCell
126.466	Cell	18.8582	DeadCell
213.607	Cell	24.873	DeadCell
146.166	Cell	29.2231	DeadCell
178.531	Cell	14.8478	DeadCell
183.067	Cell	32.5186	Cell
175.862	Cell	30.1464	Cell
109.551	Cell	15.7377	DeadCell
99.91	Cell	21.3529	DeadCell
113.139	Cell	37.648	DeadCell
139.439	Cell	36.2508	Cell
170.454	Cell	20.167	DeadCell
180.998	Cell	42.6083	DeadCell
118.573	Cell	26.0336	Cell
122.115	Cell	25.7063	Cell
134.642	Cell	20.6929	DeadCell
107.4	DeadCell	15.7492	DeadCell
111.056	Cell	15.4642	DeadCell
108.434	Cell	47.8483	Cell
115.726	DeadCell	25.4568	DeadCell
98.1769	Cell	37.2254	DeadCell
106.672	Cell	15.0026	DeadCell
141.775	Cell	16.6241	Cell
128.001	Cell	48.653	Aggregate
209.342	Cell	23.0088	DeadCell
199.627	Aggregate	22.0201	DeadCell
116.985	Cell	38.5788	DeadCell
82.8935	DeadCell	42.2454	Cell
133.305	Cell	53.2097	Cell
140.976	Cell	25.5231	DeadCell
106.792	Cell	23.9485	DeadCell
148.152	Cell	34.1166	Cell
172.09	Cell	35.6915	Cell
211.766	Cell	25.0068	Cell
151.513	Cell	14.3981	DeadCell
162.085	Cell	54.4259	Cell
181.355	Cell	42.006	DeadCell
7.25489	Debris	45.0199	Cell
168.319	Cell	110.564	Aggregate
142.662	Cell	22.1024	DeadCell
78.6163	Cell	47.9317	Cell
163.945	Cell	32.4354	Cell
156.642	Cell	11.4429	DeadCell
221.974	Cell	17.6502	DeadCell
146.261	Cell	36.4376	Cell
13.7668	DeadCell	29.9036	Cell
104.676	Cell	33.0663	Cell
123.829	Cell	28.1627	Cell
121.051	DeadCell	29.2735	Cell
78.4302	DeadCell	70.3338	DeadCell
113.816	Cell	75.4662	Aggregate
130.094	Cell	31.0667	Cell
169.621	Cell	15.7166	Cell
98.8608	Cell	31.9301	Cell
104.151	Cell	21.0163	DeadCell
250.993	Aggregate	42.434	Cell
210.736	Aggregate	26.0186	DeadCell
118.66	Cell	70.9552	Cell
128.759	Cell	15.59	DeadCell
204.727	Cell	25.8206	DeadCell
111.498	Cell	28.2495	DeadCell
94.0196	Cell	30.6721	Cell
149.954	Cell	24.5544	DeadCell
99.2331	Cell	74.6417	Aggregate
102.842	Cell	22.8774	DeadCell
93.3803	Cell	30.2458	Cell
125.345	Cell	27.163	DeadCell
175.241	Cell	39.1967	Cell
75.7785	Cell	21.9107	DeadCell
228.898	Aggregate	31.5115	Cell
140.155	Cell	30.957	DeadCell
163.913	Cell	28.5223	DeadCell
118.504	Cell	20.2743	Cell
148	Cell	55.0981	Cell
245.612	Cell	43.2621	Cell
127.822	Cell	33.8628	Cell
70.2119	DeadCell	23.6094	DeadCell
149.09	Cell	45.8534	Cell
144.43	DeadCell	19.9914	DeadCell
343.36	Cell	53.0947	Cell
103.973	DeadCell	48.7897	Aggregate
128.531	Cell	55.2491	Cell
86.8233	Cell	16.1887	DeadCell
87.3902	Cell	45.3538	DeadCell
163.909	Cell	18.218	Cell
38.5508	Cell	21.1519	DeadCell
122.829	Cell	60.8355	Aggregate
135.71	Cell	58.8482	Cell
155.135	Cell	26.1727	Cell
147.272	Cell	40.9093	Cell
171.277	Cell	70.1213	Cell
99.8478	Cell	13.567	DeadCell
25.5563	DeadCell	52.8686	Cell
80.318	Cell	27.5743	Cell
120.29	Cell	52.0631	Cell
31.4802	DeadCell	6.18246	DeadCell
150.408	Cell	25.8196	DeadCell
175.866	Cell	24.5782	DeadCell
144.172	Cell	23.0986	DeadCell
214.469	Cell	97.932	Aggregate
127.743	Cell	44.3317	Cell
141.971	Cell	37.3244	Aggregate
130.033	Cell	53.2221	Cell
127.255	Cell	31.8987	DeadCell
172.003	Cell	43.821	Cell
111.667	Cell	24.4853	DeadCell
107.803	Cell	76.7378	Aggregate
182.227	Cell	31.3775	DeadCell
206.819	Cell	71.7369	Cell
143.837	Cell	36.6228	Aggregate
125.526	Cell	43.7074	DeadCell
143.991	Aggregate	21.8217	DeadCell
134.057	Cell	38.7731	Cell
156.406	Cell	49.4145	Aggregate
189.528	Cell	29.7222	Cell
77.3861	Cell	13.5754	DeadCell
157.358	Cell	94.8131	Aggregate
138.329	Cell	33.9817	Cell
192.682	Cell	30.6185	DeadCell
212.674	Cell	45.3299	DeadCell
186.204	Cell	14.8104	DeadCell
132.027	Cell	22.0391	DeadCell
125.403	Cell	65.5437	Cell
117.42	Cell	24.779	Cell
128.187	Cell	40.2818	DeadCell
171.642	Cell	48.0556	Cell
99.2607	Cell	64.6778	Cell
134.431	Cell	48.957	Cell
85.5417	Cell	36.9096	Cell
102.883	Cell	40.5248	DeadCell
93.6401	Cell	15.1255	DeadCell
112.284	Cell	6.34366	DeadCell
137.921	Cell	27.5693	Cell
159.894	Cell	11.8618	DeadCell
5.86418	DeadCell	10.7629	DeadCell
110.752	Cell	39.4013	Cell
85.7257	Cell	33.4115	DeadCell
138.06	Cell	35.0876	DeadCell
191.144	Cell	23.1463	Cell
171.666	Cell	21.7153	DeadCell
246.02	Cell	52.2066	Cell
179.344	Cell	45.1052	DeadCell
117.513	Cell	38.8572	Cell
158.383	DeadCell	26.3571	DeadCell
132.536	Cell	35.8313	DeadCell
207.005	Aggregate	14.0012	Cell
183.394	DeadCell	59.8027	Cell
222.586	Cell	45.4597	DeadCell
153.39	Cell	67.9662	Cell
107.695	Cell	41.5884	Cell
95.3668	Cell	31.5696	Cell
180.85	Cell	7.78386	Debris
79.1628	Cell	18.5773	DeadCell
123.568	Cell	31.0349	Cell
18.7199	DeadCell	10.1189	DeadCell
193.401	Cell	28.337	Cell
147.048	Cell	14.1431	DeadCell
214.22	Cell	35.6635	DeadCell
180.525	Cell	42.6653	DeadCell
24.2449	Cell	44.4398	Cell
12.1219	Debris	24.3395	DeadCell
173.935	Cell	26.0458	Cell
123.771	Cell	20.0282	DeadCell
97.8141	Cell	8.42932	DeadCell
182.215	Cell	18.1096	DeadCell
110.757	Cell	25.2683	DeadCell
98.8894	Cell	13.9083	DeadCell
109.43	Cell	47.5143	Cell
184.059	Cell	39.7286	Cell
191.843	Cell	20.2766	Cell
121.453	Cell	19.6705	DeadCell
152.775	Cell	23.0954	Cell
115.25	Cell	24.5723	DeadCell
103.519	Cell	29.7252	Cell
199.149	Cell	33.3614	Cell
178.387	Cell	26.9319	DeadCell
176.536	Cell	48.3567	Cell
166.965	Cell	46.8219	DeadCell
149.938	Cell	39.0788	Cell
92.9784	Cell	31.8991	DeadCell
195.756	Cell	25.9681	DeadCell
104.376	Cell	37.8573	DeadCell
193.334	Cell	16.8191	DeadCell
120.615	Cell	15.9541	Cell
542.835	DeadCell	51.4009	Cell
119.27	Cell	24.7504	DeadCell
110.929	Cell	6.68895	DeadCell
174.296	Cell	37.8044	Cell
200.476	Cell	17.8383	DeadCell
193.179	Cell	21.0043	DeadCell
122.467	Cell	23.2	DeadCell
93.4743	Cell	51.4746	Cell
57.812	DeadCell	63.8884	Cell
140.843	Cell	24.5884	DeadCell
166.773	Cell	30.3541	DeadCell
266.001	Cell	29.8362	DeadCell
202.938	Aggregate	13.5121	Cell
96.3189	Cell	63.0101	Cell
142.182	Cell	6.86093	DeadCell
110.176	Cell	51.2799	Cell
84.7698	Cell	26.2155	DeadCell
[truncated: 16,408 more rows]

## Sheet: Figure 3C
Sample Error Improvement (%)
5.99049
11.1201
-12.8146
0.268217
-3.57479
-6.09602
2.56398
-9.62564
7.39562
6.65254
-9.31487
1.42018
-8.05742
-0.616367
0.00498328
5.02319
2.09895
-9.61071
-7.74286
-0.530997
-0.831701
-5.22277
0.640932
4.80774
1.9223
13.4096
2.58178
-4.53328
-14.1353
4.07442
-6.97253
1.39398
20.8365
12.8112
-3.15516
12.5493
31.4604
11.7359
10.3131
13.1807
24.149
7.08182
17.7125
3.7632
7.90896
-3.6215
4.46146
1.65403
10.2323
15.2941
4.67121
-2.39723
14.8604
3.88099
7.4985
5.28874
7.64496
15.0667
-1.68007
10.4927
10.518
16.9011
13.8141
10.5373
31.5748
12.4396
17.2208
20.6099
27.3467
11.0971
15.7284
19.0638
13.0985
13.8283
20.9146
1.07945
1.3868
-0.843077
4.01461
-2.006
2.58169
7.60975
-2.4492
-4.50123
10.0252
5.88172
16.5035
7.80459
14.0751
2.94291
-15.3802
5.99041
-5.19158
11.6014
27.6072
5.87685
9.2743
-8.98998
3.08322
8.16755
5.08231
-2.2941
6.30773
4.80939
-7.5754
0.305621
8.9614
-6.54997
-0.179857
-0.374785
30.7609
0.694641
12.3952
10.5712
23.5992
17.9585
-0.587788
21.3678
33.8069
13.2601
22.8011
16.9741
14.4707
24.159
21.7929
8.06339
6.64196
16.015
20.3442
29.7742
8.78826
21.4462
17.3158
20.7246
23.7278
9.06806
12.5642
17.1903
3.99522
-0.968018
13.6283
8.30748
18.3885
21.1448
11.277
8.60632
7.0257
12.2808
6.43693
18.737
-1.48011
5.63726
3.17421
16.2376
5.79302
9.66489
15.0094
20.9008
23.9393
20.0951
6.97716
9.18885
21.5086
3.01461
0.945721
7.24662
12.7141
8.63729
15.8803
18.7759
8.89745
15.4568
5.97952
16.1711
9.67968
18.653
6.80346
21.2817
9.05427
11.4104
24.1925
15.8635
9.73008
12.0821
13.9087
9.52956
13.2338
16.964
20.4442
1.75928
18.8044
15.0271
8.5779
14.0642
11.8161
14.6452
3.25981
21.0171
16.4074
10.7351
18.3233
22.2024
9.42501
19.4542
4.32607
10.3544
8.88651
11.3659
6.77934
27.2137
28.0044
23.1187
30.0046
28.1931
26.5496
21.2512
20.1333
10.5766
23.786
22.7268
32.3741
24.855
30.9293
22.7881
19.6448
23.8688
31.6565
17.2298
18.1739
24.1896
13.7529
21.4174
13.632
16.648
12.7363
7.75275
13.8895
18.6894
6.10795
12.3538
16.8553
27.1231
8.02503
8.71863
22.2169
15.323
26.0244
21.2603
18.3401
27.0113
21.2986
11.4573
12.391
13.9289
4.05591
26.1598
20.258
27.8917
39.8247
32.3116
14.7402
37.6917
23.0157
7.98093
0.351561
16.7163
19.9782
29.5622
18.9771
5.57982
8.90563
8.2223
12.9485
10.6158
8.30433
23.8371
19.7642
19.9406
17.272
19.7937
23.121
13.2099
3.3708
18.3697
4.41947
10.6998
4.26691
14.5651
8.09089
20.574
12.317
8.91012
14.7382
13.1543
13.8436
9.79788
11.8623
4.25494
7.71087
16.5865
11.4843
14.8146
16.1767
30.7037
18.4517
15.0141
16.2523
4.59236
16.199
22.8371
16.7046
15.5418
6.53605
22.4455
12.1539
23.1577
29.363
15.3976
-1.73049
16.472
9.35274
16.3431
9.82657
14.2985
9.1265
17.7795
19.3894
2.64785
17.168
2.04074
7.09769
10.8106
8.61547
10.0736
11.8515
13.3334
4.25248
3.7045
13.7229
-0.536038
24.3277
15.2805
9.30904
27.4141
15.1823
19.7562
23.6514
32.5427
12.2202
36.8493
25.9793
31.4625
26.0024
28.9821
31.9809
28.8565
29.7944
30.2658
15.9423
21.9669
18.3522
39.3688
33.2171
27.2772
24.2616
14.1678
18.2101
19.2826
13.5888
11.8934
16.5272
25.2752
4.76349
3.63288
-1.07676
23.3927
17.2068
25.9313
2.95851
0.238544
10.7844
3.18309
14.5272
18.0725
13.0395
9.86415
20.8766
29.2
30.8817
21.6338
17.3324
30.5277
24.7429
23.9632
19.4378
26.8269
27.2285
29.0982
37.7078
18.8634
9.12786
12.0469
7.96777
8.54607
26.261
16.3299
14.8354
-3.41742
-3.21334
9.8226
6.68362
-2.03512
11.9012
8.82183
16.6213
9.94564
17.3235
20.6912
5.08316
10.7036
11.2409
16.6017
19.9825
15.5439
8.19524
19.2334
5.70376
3.73539
6.60001
14.51
12.5264
23.2936
5.11484
16.9573
6.61106
11.4716
15.7181
22.1332
6.92645
19.406
17.2367
11.7131
8.21712
17.8348
6.5168
11.1336
11.0925
20.6355
15.9689
10.322
24.7552
15.1627
14.7671
16.2421
15.0283
20.6717
21.6802
11.217
17.0556
13.3957
22.2194
20.1989
12.6795
15.1776
5.67294
15.0933
27.0451
16.1744
25.0679
21.4674
8.85057
15.4209
17.455
12.6075
25.3612
19.2533
14.4488
13.8056
7.07039
21.8208
8.07801
16.5899
16.8738
24.8158
27.1557
23.107
26.4546
29.4215
17.1025
15.4818
11.7358
9.13746
4.90018
25.5484
22.404
23.4862
23.2619
-3.88321
14.6118
14.1441
20.7956
24.2477
21.3745
13.7822
27.3354
26.0001
23.7273
26.1582
24.1283
10.7047
12.6078
24.8244
22.774
21.807
13.3429
24.024
23.0067
18.3807
25.8397
2.20735
19.7391
28.3564
7.58058
26.0152
18.0617
18.4397
12.5314
21.0857
25.3884
17.0649
19.3099
31.2068
22.5776
30.9885
30.0236
27.2661
27.5349
14.2887
20.9172
26.1803
14.9366
27.0714
29.5079
26.8194
29.5807
35.4898
23.5143
29.1376
27.388
24.6662
34.044
20.9542
26.6862
35.5585
39.4992
27.8332
30.5515
27.9809
30.5699
22.9168
28.846
21.0724
33.9125
34.4753
28.2605
29.8837
21.7959
24.5177
28.5916
12.5576
19.0994
17.2648
18.9604
15.5817
16.8319
3.86131
24.7506
5.76416
9.41749
10.3181
13.1612
6.1737
12.4282
9.285
27.4866
14.9364
13.2803
23.0914
13.7986
22.3698
15.5693
20.5097
20.3158
22.8384
15.6761
21.6583
29.1659
26.5019
15.4796
30.6573
25.4677
26.3469
14.8924
6.49402
8.0869
23.6456
16.9918
28.7081
13.0629
17.4483
29.5372
16.4682
9.70819
17.8517
10.8659
11.2712
14.9904
23.4516
22.4365
6.83164
17.967
16.2754
14.7953
19.3863
12.5305
12.1769
3.28324
3.53636
15.2502
15.024
7.52428
19.9404
11.7998
16.7412
9.43402
6.66148
13.6218
17.1722
29.0651
20.9637
9.07142
24.4933
34.5394
18.2622
9.77648
-3.59245
-0.819889
16.9222
8.88803
13.9474
0.21471
9.94635
12.3975
2.3876
4.63046
21.0149
19.7518
16.294
24.622
23.6572
26.5833
18.6093
21.4608
22.5507
16.099
13.4056
23.5965
21.2712
22.7614
19.4616
26.6085
19.2472
19.5472
14.6627
16.2392
21.8287
25.6575
17.637
24.0105
21.0083
14.9161
32.933
18.5934
19.6667
17.5056
9.56365
22.2306
8.49043
22.9885
-1.50886
9.95041
23.2386
22.5045
18.8396
34.8068
32.1213
16.9576
18.4418
25.1574
28.6025
31.5196
23.5157
27.8365
18.2361
21.9075
32.2348
14.6695
8.43361
23.8173
13.4837
19.3002
14.096
17.5375
15.15
24.6577
23.1307
26.6993
29.321
3.56713
22.8619
23.2473
19.3437
27.8649
21.0846
17.7906
18.161
25.8398
34.3441
13.0353
12.185
16.0898
22.1432
12.2255
23.4856
18.3138
34.9205
35.2591
22.4524
27.9756
17.7534
28.0856
10.4964
22.8944
23.0033
15.4074
36.6761
42.1228
41.7152
34.0471
22.9938
17.6834
23.7068
29.2481
32.0076
36.7993
40.4907
31.8226
12.3562
31.859
37.7547
44.0142
33.8222
26.7435
22.4194
20.3597
40.2513
45.1908
37.9133
43.7106
13.3452
30.1491
6.4385
-0.252978
1.51166
14.3201
14.8987
10.2993
-8.12655
16.6628
11.6859
7.88924
11.7131
15.47
7.78144
0.258719
4.0591
4.24138
25.0867
18.9161
16.5117
7.18087
20.426
17.0877
19.0385
10.7943
-8.16129
2.77044
4.5317
13.0029
20.5419
11.4172
12.2741
9.50106
7.81881
3.14027
13.8999
15.4191
13.4725
15.5114
3.17678
-7.21842
10.9779
16.9874
9.73437
6.0847
16.6995
4.55616
4.77599
0.532228
9.7606
16.0886
20.5028
5.85862
12.2186
11.1007
11.8324
17.8081
19.8325
24.1306
10.5325
-1.66929
17.4266
-3.0224
5.79849
19.9236
7.76935
8.83154
4.82946
-0.862383
17.9435
16.2505
12.5001
10.9832
10.1982
8.89532
16.0614
18.0015
4.44531
32.1388
10.5506
7.83663
8.97932
12.8422
20.2138
11.6613
10.6729
-11.4901
7.70081
14.9906
21.8887
21.4082
20.4631
19.2763
11.8737
13.7795
3.2639
16.9257
15.4972
16.8106
6.19135
22.9559
26.2662
11.2229
13.7882
20.8918
16.0509
12.0808
23.2431
21.1523
13.2127
14.7834
3.58268
19.9937
14.423
11.4869
13.1684
11.6008
18.1344
15.5929
7.23772
7.67535
14.4963
25.0125
14.0431
18.893
25.0214
8.70674
29.9223
-0.439797
17.3016
19.6073
23.9218
11.3466
8.11908
32.1782
23.6805
17.1963
31.4598
29.478
20.0405
22.1217
18.6706
11.8769
13.4783
5.15395
17.6351
4.26014
4.0568
8.71182
16.0437
16.5879
10.9303
24.1647
1.1326
12.2508
14.5767
9.87143
7.28118
18.9439
19.334
9.70313
19.0248
18.3415
22.4152
28.5233
24.0495
26.1858
8.76324
3.33449
6.4472
12.9882
21.0801
15.5774
22.4088
25.093
29.6596
-5.29723
-0.731094
25.2625
31.8249
52.7964
35.5576
21.5925
22.2215
25.5027
32.9069
35.8808
32.031
10.4966
19.222
25.7021
16.9284
19.4372
26.3555
9.46752
26.4383
21.8023
24.8373
13.3019
24.342
14.6133
17.8668
19.1466
15.3844
14.2151
25.1306
19.7124
24.696
13.5719
21.4887
19.5526
15.6576
14.6096
14.479
15.7783
21.2832
19.3853
14.4823
14.6531
14.7152
10.1187
24.8157
29.5248
22.5004
15.4973
18.0052
18.9179
12.2382
27.8177
16.6732
28.9052
26.1459
24.575
17.9697
21.2428
17.8277
22.6185
22.9195
13.2221
15.3141
19.9056
11.8117
22.5063
22.0941
29.9317
22.9435
18.8339
12.8724
27.2331
20.2432
24.387
25.9474
17.2605
19.4611
25.2976
19.0817
22.2543
21.8225
12.8121
8.26728
4.32239
11.824
15.8084
13.9126
8.83883
17.7333
21.6743
8.56171
16.2144
14.0368
20.1642
23.3963
22.6641
14.359
20.0002
24.8278
28.235
20.2587
22.3157
27.1156
19.8403
20.5227
29.0933
17.4291
13.5583
16.2461
24.2207
19.4019
27.5633
24.8788
15.8465
40.5006
24.7331
19.7979
21.1777
31.447
14.729
31.8133
28.4147
15.3647
23.3328
25.2235
15.2706
29.62
13.3777
23.834
21.9569
25.0025
17.0238
27.0928
28.4576
28.8938
32.2079
18.1229
20.4214
36.474
33.2262
28.4677
33.2326
10.4184
30.1179
36.1044
40.9803
18.239
15.2471
29.0984
13.0843
18.8674
31.8295
17.0481
13.0328
18.5738
13.1989
15.7206
12.9814
7.35406
16.1452
17.7335
24.335
16.6684
8.89294
12.4872
18.4682
23.0853
14.7971
24.9348
19.1531
14.6604
15.2069
23.8861
26.1767
12.7848
3.69302
23.4113
16.3832
30.0737
19.265
24.9358
12.2382
18.6865
19.7335
13.9202
16.3203
6.99414
24.5941
25.2989
16.7898
20.2402
12.4065
11.8072
20.3024
23.3989
21.9212
11.8278
21.1221
15.8047
14.8653
18.936
26.6962
25.931
27.2386
27.1313
24.0286
22.2903
23.6113
28.4407
18.8908
22.8692
16.8179
22.8994
18.0036
22.4645
17.5433
18.3435
29.6743
14.9973
8.41055
21.1498
17.7099
20.708
17.0636
14.4329
19.3571
20.914
12.293
14.047
25.9203
23.2351
16.273
10.7729
23.6963
19.9721
21.9257
24.9608
23.5481
19.2907
18.8558
30.9509
16.4702
16.5502
12.4893
7.51933
11.2294
8.94669
23.5036
27.7041
28.0722
14.974
4.36593
23.6824
20.1351
13.9794
27.8759
29.8305
23.291
19.6523
12.3508
28.9075
17.467
10.9507
27.5897
22.6088
16.4383
28.2196
21.6521
15.028
20.5624
20.6895
22.3427
13.5912
11.7085
13.5737
12.3078
26.7523
20.2004
17.2925
8.84165
7.26265
22.276
19.3832
23.5489
17.308
8.15088
6.52518
13.4082
18.7839
17.4572
32.8004
28.3371
24.852
16.6723
20.8248
32.159
28.8751
20.4868
30.4774
19.9864
23.461
33.7036
18.5769
7.26085
22.7845
30.2765
27.857
10.6824
20.1462
25.6038
8.73265
14.4653
14.0295
17.3332
22.7271
20.4452
27.4586
21.3841
16.0514
16.173
40.3348
8.88979
25.3031
7.86383
10.4111
7.17297
8.32525
20.8852
18.0554
17.3141
12.1373
5.36163
16.7495
12.9424
10.1244
20.8699
23.5372
19.0841
11.435
20.0709
16.8531
14.3606
13.2082
11.7078
23.5511
23.6654
16.0288
9.94453
21.5191
19.8811
7.23728
16.9006
5.70525
15.1943
26.756
19.0289
19.5496
15.6761
14.6623
10.5139
15.0025
9.38295
10.2514
-0.197329
0.940761
18.1798
13.113
16.2919
16.8065
13.3285
8.65709
16.0222
10.7036
18.2117
18.2916
16.6817
11.3134
14.5297
12.6612
15.8702
29.9094
13.2868
16.1935
16.0418
6.16625
27.513
15.0118
23.7418
18.2166
25.5199
22.728
10.3885
8.58075
7.21162
16.9878
15.3014
12.6655
8.88984
15.6342
17.8642
15.5726
26.7048
19.1637
29.3307
8.68172
12.5719
18.0531
14.9118
19.2635
14.9981
15.17
-0.92301
-0.573446
11.0632
17.2279
17.5196
11.0947
9.63696
5.47888
27.6537
8.77543
20.4928
18.9191
17.0797
9.33156
10.8952
22.6968
0.808992
18.965
23.8519
9.57921
9.87188
11.6463
23.3419
20.004
25.4872
14.6933
17.3504
20.6533
8.53991
24.1344
24.6625
15.3498
8.15989
13.7635
22.0759
16.0936
2.08767
9.45653
21.2788
12.8706
6.75279
17.6014
23.8735
19.0767
43.2596
32.6372
24.179
24.3552
25.9453
36.2153
48.9865
26.1519
22.7487
14.0719
14.6163
34.4786
34.6173
29.406
20.6902
14.5722
15.9361
11.2409
31.9106
37.6473
8.81402
17.6933
14.7575
21.8396
57.5723
40.354
24.6899
25.1654
23.8105
22.6843
13.7221
-2.57204
10.8714
5.55819
13.1189
7.22095
17.1854
11.9655
13.8239
21.724
21.2238
11.1904
6.3092
8.62194
12.3376
8.33165
14.4417
10.8644
4.26383
1.27738
14.7651
16.5084
16.1222
4.52795
21.6953
13.987
19.9445
18.0797
12.7968
16.7419
15.4014
11.7327
15.6374
8.00819
11.5627
3.45965
4.54199
21.3141
13.5532
1.7813
2.53685
18.5307
8.72691
19.9054
6.03504
4.34168
5.66905
10.1225
-3.91871
17.2243
19.1549
18.0721
22.6482
23.6361
20.589
2.66321
15.9279
17.4321
13.8208
9.00373
21.941
11.2598
19.4634
26.3197
19.0702
29.7678
11.7227
27.4619
3.83033
-0.516014
9.09334
6.24409
11.9474
10.7972
-1.13319
1.05251
14.1239
3.63563
5.42518
18.1037
17.9744
12.4658
11.0795
14.5487
21.1431
2.07113
8.55864
10.5781
7.60701
3.52733
8.64252
9.81084
3.82775
13.6856
12.7081
2.98278
17.8624
17.7225
17.5006
27.9333
23.1064
5.37572
15.4404
10.4214
20.1729
12.655
19.1854
7.31328
14.7374
16.8477
22.3696
21.5018
8.44496
24.0352
4.7014
7.53695
17.5915
10.8709
7.82322
6.45961
0.91843
8.74617
8.06027
2.39564
6.49662
-4.60765
24.0813
15.1551
14.5558
9.21585
8.78529
12.6238
12.9866
3.97924
4.87465
-0.541945
8.61457
1.81978
16.2236
5.51491
14.0488
14.8585
9.32612
1.4804
12.6684
7.58754
15.5428
10.6004
-0.583969
1.80578
17.2986
14.5424
8.32617
6.73947
8.08286
9.42947
22.7033
24.1576
13.8425
13.4647
10.6114
15.3717
10.0021
15.362
2.14636
6.09631
-5.4202
-0.60933
10.4779
10.1608
-1.84958
0.251308
8.32974
13.2101
29.2546
14.3587
14.96
0.614367
9.68464
13.0176
20.42
6.50885
13.4364
13.2323
8.41955
16.5479
17.1489
14.9174
20.3907
10.7259
8.45876
13.8984
3.57492
9.4423
8.58743
2.56422
10.2631
16.3775
13.1182
13.6862
15.9949
4.05293
23.4805
19.824
9.76964
13.5199
13.2699
2.77828
15.6977
2.42372
3.44033
3.61963
13.6497
18.906
-2.5883
15.9503
8.00432
20.7777
5.28723
14.4063
6.19977
12.4336
9.96618
15.7401
4.60056
11.5763
5.44901
8.49133
15.7672
17.2117
3.47551
9.32901
16.3201
-3.30306
-3.73449
12.8674
16.9536
6.04505
7.74388
0.0740572
-1.74731
13.1795
5.54619
3.91016
2.25398
12.2753
2.30647
10.7041
15.7788
12.3387
-2.33721
4.5785
15.4477
12.5128
11.7546
7.8988
4.86664
8.37285
5.64553
5.37656
10.222
18.837
10.8963
8.70566
9.93893
18.7794
15.9478
19.4448
11.6786
11.0822
9.54809
10.9433
-7.18027
14.5759
5.68052
-1.30067
3.13984
23.8888
7.46714
4.42561
2.39659
11.5101
14.2704
7.43581
13.6748
8.11539
7.18187
5.91121
14.0887
1.83666
31.2396
17.4313
-5.50287
16.8024
6.01645
11.2829
22.7094
0.877251
2.90555
-1.78669
13.5562
18.9147
24.8045
17.1123
14.5073
23.2477
9.26771
14.6271
23.9268
14.5961
-1.27949
6.05697
7.28443
3.79115
5.45833
19.8622
6.32504
9.58581
1.41804
0.198439
5.94531
-4.22346
2.71838
1.12931
10.2127
-1.64929
5.94721
18.5179
-2.05449
10.9178
18.4459
3.10254
8.7586
8.96867
4.96183
-2.34725
-6.47158
14.0694
4.67706
1.27262
11.7144
1.71587
-5.86082
-4.86017
8.16376
1.81512
-3.45327
8.38836
16.5585
6.44937
-1.20917
14.5099
2.96129
9.0601
14.1313
2.55266
9.90001
17.6891
17.2782
7.53653
9.90087
5.94934
11.5458
6.31377
1.67868
5.31491
10.6936
17.2949
10.6463
8.80757
13.8053
17.1474
30.8497
21.4649
-1.50154
16.5411
13.301
16.3471
26.7289
33.2485
9.47432
4.84611
-12.715
13.9382
16.4206
18.9922
15.6985
10.1271
20.7392
22.8571
16.1832
16.9124
11.9475
9.95875
29.794
16.0966
11.0549
16.0912
12.2626
24.1421
28.9866
25.7301
9.67794
22.3189
10.1982
16.846
10.6086
19.5383
17.0601
27.6637
12.2312
24.784
26.6136
25.4003
25.7093
22.6508
19.5664
22.2049
25.6623
22.9947
29.6825
24.8816
15.5127
6.76647
21.2398
18.9196
32.3323
24.5019
26.7229
30.329
38.4903
32.7411
48.4449
5.36847
16.4606
13.6396
15.3443
3.08575
11.1793
5.06175
8.97879
14.586
21.2525
10.0802
-3.22573
10.6592
9.00257
1.88683
18.8745
12.1251
24.1787
-8.62331
16.1156
11.5406
8.84396
16.4801
-5.34946
-9.83345
13.5616
7.66695
-9.99207
-3.41718
0.135749
8.37423
6.11684
-0.92485
20.9287
6.15263
18.1283
24.4823
18.0912
8.03471
19.0154
16.8039
52.982
29.5167
44.8905
14.3324
9.39362
40.8714
33.36
23.9128
-1.67079
37.1617
33.7276
27.6954
38.6563
46.21
22.2576
45.198
52.935
54.8314
24.1639
26.1694
2.22169
26.5939
18.7223
30.9935
16.2755
19.1867
4.14691
14.7185
13.884
19.0677
12.0446
15.4418
11.8995
24.2899
28.3502
18.307
12.4774
30.9052
20.394
29.3036
22.5294
31.743
13.8845
25.0071
22.2285
20.082
25.5214
12.8724
29.2213
44.1176
29.7485
32.8732
42.384
45.558
14.4422
22.2886
11.689
5.66954
7.29078
12.5686
14.1792
4.16461
10.3285
9.31076
8.77701
7.76246
9.97169
2.28614
19.9532
11.5931
1.20204
6.65107
-3.90325
3.85192
9.60296
6.0182
10.0056
7.42235
17.3178
9.56372
-4.0833
4.79906
6.97689
3.91284
10.2255
1.087
8.98619
3.19848
0.158438
2.93795
20.0951
7.55383
11.2205
[truncated: 1,223 more rows]

## Sheet: Figure 4C
H1666+Trametinib		MDA-MB-361+Docetaxel		L1210+Cycloheximide		U266+Carfilzomib		L1210+Tween
Mass	Condition	Mass	Condition	Mass	Condition	Mass	Condition	Mass	Condition
161.514	DMSO	67.8709	DMSO	15.0506	DMSO	8.95586	DMSO	6.99317	No Perturbation
243.782	DMSO	62.2306	DMSO	41.9491	DMSO	36.9655	DMSO	40.7356	No Perturbation
155.277	DMSO	90.6444	DMSO	41.4806	DMSO	6.74911	DMSO	50.2084	No Perturbation
96.2326	DMSO	68.8154	DMSO	42.452	DMSO	67.0237	DMSO	47.8224	No Perturbation
219.372	DMSO	79.1083	DMSO	53.4445	DMSO	35.8366	DMSO	47.9626	No Perturbation
155.998	DMSO	55.5267	DMSO	44.2232	DMSO	15.1803	DMSO	60.3878	No Perturbation
77.6461	DMSO	215.052	DMSO	5.46887	DMSO	30.2056	DMSO	41.8801	No Perturbation
139.143	DMSO	225.921	DMSO	39.8792	DMSO	40.0859	DMSO	60.7766	No Perturbation
149.085	DMSO	73.5766	DMSO	49.4483	DMSO	57.4	DMSO	41.3823	No Perturbation
194.058	DMSO	143.691	DMSO	39.9834	DMSO	20.9133	DMSO	46.7326	No Perturbation
91.8338	DMSO	72.6187	DMSO	63.4429	DMSO	34.1407	DMSO	38.0972	No Perturbation
117.01	DMSO	75.8012	DMSO	54.1577	DMSO	17.2423	DMSO	79.3325	No Perturbation
411.524	DMSO	85.8041	DMSO	55.0605	DMSO	23.3865	DMSO	68.8615	No Perturbation
368.434	DMSO	72.5816	DMSO	39.1932	DMSO	56.9085	DMSO	31.049	No Perturbation
224.239	DMSO	160.217	DMSO	61.9039	DMSO	28.8421	DMSO	41.3354	No Perturbation
85.3756	DMSO	123.925	DMSO	48.3556	DMSO	17.128	DMSO	59.7526	No Perturbation
185.035	DMSO	133.006	DMSO	52.936	DMSO	48.7299	DMSO	74.7942	No Perturbation
241.68	DMSO	75.2171	DMSO	33.2791	DMSO	44.4532	DMSO	7.50298	No Perturbation
183.177	DMSO	55.4426	DMSO	43.1507	DMSO	13.872	DMSO	57.7974	No Perturbation
80.5778	DMSO	83.762	DMSO	59.7878	DMSO	48.0321	DMSO	43.9931	No Perturbation
102.486	DMSO	48.9604	DMSO	42.2767	DMSO	53.2166	DMSO	41.7521	No Perturbation
113.48	DMSO	87.016	DMSO	49.4683	DMSO	27.0972	DMSO	40.8201	No Perturbation
107.768	DMSO	76.9231	DMSO	42.4053	DMSO	6.50657	DMSO	71.7252	No Perturbation
177.817	DMSO	92.4879	DMSO	46.7249	DMSO	34.828	DMSO	53.7603	No Perturbation
104.339	DMSO	60.1259	DMSO	68.8942	DMSO	52.3134	DMSO	41.6614	No Perturbation
367.915	DMSO	67.537	DMSO	41.1259	DMSO	17.4536	DMSO	58.8182	No Perturbation
110.571	DMSO	96.898	DMSO	62.2061	DMSO	23.1206	DMSO	37.6266	No Perturbation
166.369	DMSO	116.265	DMSO	41.3745	DMSO	33.6937	DMSO	54.1838	No Perturbation
175.335	DMSO	221.186	DMSO	69.5449	DMSO	45.0137	DMSO	36.7809	No Perturbation
133.211	DMSO	64.1358	DMSO	60.3963	DMSO	17.7284	DMSO	41.8198	No Perturbation
110.721	DMSO	60.4332	DMSO	39.279	DMSO	40.9263	DMSO	40.0751	No Perturbation
123.411	DMSO	87.4427	DMSO	55.5807	DMSO	37.6719	DMSO	42.6041	No Perturbation
256.205	DMSO	86.5754	DMSO	46.7769	DMSO	154.023	DMSO	43.1023	No Perturbation
150.449	DMSO	65.7624	DMSO	75.8944	DMSO	60.735	DMSO	19.5596	No Perturbation
138.989	DMSO	87.3867	DMSO	72.2664	DMSO	38.4265	DMSO	49.4876	No Perturbation
246.012	DMSO	65.8575	DMSO	58.8331	DMSO	45.0617	DMSO	43.9583	No Perturbation
124.711	DMSO	102.481	DMSO	50.2739	DMSO	39.045	DMSO	47.2045	No Perturbation
222.376	DMSO	96.1678	DMSO	50.007	DMSO	44.3036	DMSO	63.2852	No Perturbation
142.682	DMSO	77.477	DMSO	56.9097	DMSO	50.0245	DMSO	39.3961	No Perturbation
190.051	DMSO	122.761	DMSO	69.7942	DMSO	55.4928	DMSO	57.6991	No Perturbation
163.832	DMSO	91.8128	DMSO	54.522	DMSO	68.0682	DMSO	76.0418	No Perturbation
177.572	DMSO	55.0218	DMSO	42.4383	DMSO	48.4009	DMSO	66.6495	No Perturbation
91.6426	DMSO	79.0383	DMSO	58.1863	DMSO	18.3954	DMSO	47.6688	No Perturbation
249.171	DMSO	71.6281	DMSO	43.7615	DMSO	30.1957	DMSO	21.8292	No Perturbation
129.086	DMSO	77.0632	DMSO	51.7575	DMSO	46.7353	DMSO	25.1701	No Perturbation
117.897	DMSO	99.4808	DMSO	61.5445	DMSO	65.2481	DMSO	52.8209	No Perturbation
113.526	DMSO	143.782	DMSO	47.1518	DMSO	23.901	DMSO	43.3288	No Perturbation
55.4804	DMSO	71.6943	DMSO	48.0032	DMSO	41.5018	DMSO	62.9356	No Perturbation
206.069	DMSO	85.694	DMSO	53.0621	DMSO	122.115	DMSO	33.8872	No Perturbation
254.086	DMSO	122.09	DMSO	37.5489	DMSO	54.5162	DMSO	40.3004	No Perturbation
364.64	DMSO	71.8327	DMSO	53.4253	DMSO	13.2474	DMSO	43.0718	No Perturbation
84.7888	DMSO	159.239	DMSO	62.8488	DMSO	34.4256	DMSO	73.4097	No Perturbation
167.987	DMSO	90.0013	DMSO	49.1535	DMSO	6.79067	DMSO	60.2631	No Perturbation
169.69	DMSO	71.8081	DMSO	35.2419	DMSO	25.0543	DMSO	48.0874	No Perturbation
203.16	DMSO	117.708	DMSO	59.7784	DMSO	39.1116	DMSO	91.0505	No Perturbation
111.56	DMSO	71.5899	DMSO	63.2117	DMSO	30.2158	DMSO	44.2792	No Perturbation
189.407	DMSO	52.9623	DMSO	43.9888	DMSO	17.389	DMSO	45.0709	No Perturbation
226.414	DMSO	127.399	DMSO	72.3295	DMSO	14.8144	DMSO	38.9413	No Perturbation
203.871	DMSO	56.2356	DMSO	85.5712	DMSO	50.2686	DMSO	39.9318	No Perturbation
162.357	DMSO	58.3485	DMSO	46.7783	DMSO	54.2677	DMSO	53.0809	No Perturbation
76.3015	DMSO	66.7844	DMSO	75.5743	DMSO	21.2276	DMSO	40.9934	No Perturbation
323.266	DMSO	130.132	DMSO	58.3876	DMSO	39.1364	DMSO	71.6688	No Perturbation
201.515	DMSO	81.9357	DMSO	45.281	DMSO	108.135	DMSO	47.9485	No Perturbation
95.4104	DMSO	65.8225	DMSO	57.5414	DMSO	34.8885	DMSO	46.7032	No Perturbation
182.25	DMSO	65.1648	DMSO	56.423	DMSO	51.0579	DMSO	63.2405	No Perturbation
178.386	DMSO	73.2505	DMSO	56.1251	DMSO	112.871	DMSO	53.2589	No Perturbation
168.147	DMSO	135.719	DMSO	46.446	DMSO	35.8333	DMSO	49.5923	No Perturbation
99.2115	DMSO	95.315	DMSO	60.6771	DMSO	18.1291	DMSO	49.6597	No Perturbation
136.588	DMSO	139.33	DMSO	57.3374	DMSO	54.8819	DMSO	40.7276	No Perturbation
909.67	DMSO	72.9459	DMSO	75.9679	DMSO	36.302	DMSO	44.6834	No Perturbation
510.52	DMSO	89.8183	DMSO	32.7301	DMSO	34.0136	DMSO	62.3211	No Perturbation
132.394	DMSO	87.6256	DMSO	72.8736	DMSO	26.7435	DMSO	32.7312	No Perturbation
281.26	DMSO	123.845	DMSO	45.792	DMSO	63.0642	DMSO	60.7096	No Perturbation
222.82	DMSO	62.7915	DMSO	68.6484	DMSO	41.7011	DMSO	51.0541	No Perturbation
305.083	DMSO	74.8916	DMSO	38.0811	DMSO	22.8711	DMSO	43.4784	No Perturbation
240.277	DMSO	91.7953	DMSO	44.7087	DMSO	23.047	DMSO	49.5872	No Perturbation
107.228	DMSO	111.755	DMSO	48.0398	DMSO	12.6609	DMSO	38.4195	No Perturbation
156.587	DMSO	103.441	DMSO	84.4923	DMSO	27.6793	DMSO	74.6971	No Perturbation
386.611	DMSO	66.0162	DMSO	28.4077	DMSO	16.6584	DMSO	69.3054	No Perturbation
246.207	DMSO	98.4679	DMSO	37.5731	DMSO	39.5285	DMSO	46.9445	No Perturbation
72.491	DMSO	88.5575	DMSO	45.3337	DMSO	54.0865	DMSO	47.2022	No Perturbation
395.288	DMSO	96.9886	DMSO	78.7291	DMSO	38.4068	DMSO	66.8476	No Perturbation
94.4282	DMSO	72.0549	DMSO	42.3726	DMSO	56.7263	DMSO	70.9772	No Perturbation
111.389	DMSO	80.0782	DMSO	47.8749	DMSO	33.1004	DMSO	72.8438	No Perturbation
212.084	DMSO	97.3	DMSO	40.6711	DMSO	37.1861	DMSO	45.8952	No Perturbation
158.105	DMSO	65.5582	DMSO	46.9178	DMSO	37.0814	DMSO	48.0675	No Perturbation
379.524	DMSO	68.4723	DMSO	49.6802	DMSO	40.4622	DMSO	43.9191	No Perturbation
111.92	DMSO	70.5557	DMSO	59.774	DMSO	39.0747	DMSO	47.3532	No Perturbation
290.853	DMSO	71.4562	DMSO	52.7195	DMSO	42.1446	DMSO	36.3623	No Perturbation
127.782	DMSO	73.5855	DMSO	61.5983	DMSO	4.91267	DMSO	85.289	No Perturbation
205.308	DMSO	65.0023	DMSO	59.4271	DMSO	39.1963	DMSO	31.581	No Perturbation
129.154	DMSO	69.8469	DMSO	45.8143	DMSO	31.0546	DMSO	40.0928	No Perturbation
433.888	DMSO	66.9699	DMSO	69.2768	DMSO	23.8965	DMSO	10.2803	No Perturbation
155.531	DMSO	64.3748	DMSO	40.6992	DMSO	32.4727	DMSO	78.6479	No Perturbation
194.492	DMSO	74.5979	DMSO	45.9472	DMSO	32.3722	DMSO	38.3571	No Perturbation
141.321	DMSO	159.447	DMSO	39.3246	DMSO	41.8127	DMSO	55.4737	No Perturbation
109.495	DMSO	67.2708	DMSO	55.768	DMSO	33.3787	DMSO	48.5173	No Perturbation
105.928	DMSO	105.982	DMSO	56.4332	DMSO	36.99	DMSO	39.3836	No Perturbation
205.544	DMSO	87.7768	DMSO	75.3306	DMSO	43.521	DMSO	46.0327	No Perturbation
132.778	DMSO	94.9035	DMSO	41.4101	DMSO	36.4854	DMSO	48.5138	No Perturbation
271.817	DMSO	130.077	DMSO	37.6271	DMSO	24.026	DMSO	46.2297	No Perturbation
227.239	DMSO	73.781	DMSO	75.6406	DMSO	14.4912	DMSO	44.0175	No Perturbation
88.7687	DMSO	72.1354	DMSO	42.1405	DMSO	9.84268	DMSO	33.7937	No Perturbation
247.728	DMSO	82.6863	DMSO	69.9088	DMSO	42.2124	DMSO	7.69883	No Perturbation
196.084	DMSO	88.397	DMSO	18.1643	DMSO	6.87345	DMSO	12.3356	No Perturbation
102.666	DMSO	72.7035	DMSO	57.809	DMSO	21.6125	DMSO	60.8284	No Perturbation
178.004	DMSO	101.771	DMSO	45.0037	DMSO	38.3885	DMSO	35.6355	No Perturbation
70.3566	DMSO	74.5307	DMSO	43.8276	DMSO	52.5194	DMSO	50.1639	No Perturbation
120.605	DMSO	84.6362	DMSO	36.2789	DMSO	18.8825	DMSO	79.1321	No Perturbation
130.236	DMSO	76.6189	DMSO	68.3564	DMSO	46.8181	DMSO	76.0517	No Perturbation
97.4338	DMSO	81.7743	DMSO	79.7277	DMSO	63.7898	DMSO	49.167	No Perturbation
121.338	DMSO	128.569	DMSO	39.5587	DMSO	35.0556	DMSO	40.9282	No Perturbation
130.479	DMSO	73.1229	DMSO	42.5598	DMSO	49.6098	DMSO	63.1525	No Perturbation
95.1025	DMSO	227.169	DMSO	53.7373	DMSO	39.6416	DMSO	39.348	No Perturbation
86.7729	DMSO	65.613	DMSO	48.8247	DMSO	57.056	DMSO	31.7487	No Perturbation
193.716	DMSO	87.0715	DMSO	42.7853	DMSO	39.1128	DMSO	50.8823	No Perturbation
226.737	DMSO	73.222	DMSO	41.0225	DMSO	19.2677	DMSO	74.5531	No Perturbation
202.882	DMSO	102.727	DMSO	82.4445	DMSO	31.9812	DMSO	56.7307	No Perturbation
137.497	DMSO	86.401	DMSO	55.2244	DMSO	36.4978	DMSO	48.1683	No Perturbation
251.612	DMSO	112.406	DMSO	35.5316	DMSO	20.8018	DMSO	40.5124	No Perturbation
85.1773	DMSO	100.404	DMSO	38.0516	DMSO	41.5138	DMSO	54.0748	No Perturbation
195	DMSO	97.6201	DMSO	39.683	DMSO	30.4856	DMSO	62.2956	No Perturbation
174.01	DMSO	80.6662	DMSO	50.886	DMSO	38.3772	DMSO	73.2997	No Perturbation
150.728	DMSO	56.1936	DMSO	73.733	DMSO	10.3272	DMSO	75.8194	No Perturbation
238.157	DMSO	79.9403	DMSO	32.9177	DMSO	41.2642	DMSO	89.0337	No Perturbation
245.736	DMSO	104.922	DMSO	34.5754	DMSO	45.1435	DMSO	51.3901	No Perturbation
177.87	DMSO	56.3704	DMSO	63.2901	DMSO	28.7338	DMSO	60.1161	No Perturbation
309.072	DMSO	189.837	DMSO	39.6077	DMSO	62.0249	DMSO	46.0179	No Perturbation
84.9956	DMSO	73.0662	DMSO	65.4958	DMSO	21.7055	DMSO	90.6925	No Perturbation
193.539	DMSO	65.9071	DMSO	41.8408	DMSO	47.8236	DMSO	45.1275	No Perturbation
285.697	DMSO	100.984	DMSO	45.0031	DMSO	57.123	DMSO	79.2267	No Perturbation
198.839	DMSO	60.8547	DMSO	55.7206	DMSO	43.5126	DMSO	116.771	No Perturbation
177.137	DMSO	71.0116	DMSO	52.7317	DMSO	9.06876	DMSO	45.589	No Perturbation
220.084	DMSO	55.8564	DMSO	46.669	DMSO	59.5727	DMSO	39.9564	No Perturbation
184.383	DMSO	81.2124	DMSO	45.6984	DMSO	44.5956	DMSO	73.6884	No Perturbation
158.441	DMSO	67.0312	DMSO	46.812	DMSO	41.7126	DMSO	39.9314	No Perturbation
167.209	DMSO	78.8995	DMSO	61.146	DMSO	44.4942	DMSO	69.0602	No Perturbation
179.783	DMSO	122.714	DMSO	62.3576	DMSO	18.2772	DMSO	41.5906	No Perturbation
126.453	DMSO	78.0815	DMSO	52.6723	DMSO	53.9676	DMSO	39.7317	No Perturbation
147.809	DMSO	60.152	DMSO	62.2474	DMSO	15.3076	DMSO	65.8046	No Perturbation
117.981	DMSO	56.4034	DMSO	54.3918	DMSO	12.0255	DMSO	39.7245	No Perturbation
227.083	DMSO	94.9391	DMSO	61.2379	DMSO	43.8917	DMSO	69.3362	No Perturbation
126.591	DMSO	107.358	DMSO	35.7697	DMSO	33.7126	DMSO	39.7166	No Perturbation
285.676	DMSO	78.9847	DMSO	48.9503	DMSO	93.7231	DMSO	65.2397	No Perturbation
170.493	DMSO	72.1771	DMSO	61.2784	DMSO	35.0321	DMSO	59.8942	No Perturbation
269.382	DMSO	77.0849	DMSO	47.2886	DMSO	13.2183	DMSO	61.531	No Perturbation
217.746	DMSO	111.737	DMSO	48.6551	DMSO	36.1765	DMSO	53.4682	No Perturbation
186.279	DMSO	79.1215	DMSO	61.4781	DMSO	28.9169	DMSO	47.95	No Perturbation
200.569	DMSO	87.1925	DMSO	35.8794	DMSO	48.3507	DMSO	75.2152	No Perturbation
118.558	DMSO	173.519	DMSO	44.4705	DMSO	41.8305	DMSO	47.08	No Perturbation
141.324	DMSO	120.249	DMSO	69.2934	DMSO	45.8678	DMSO	61.388	No Perturbation
267.673	DMSO	74.1954	DMSO	48.2321	DMSO	17.1966	DMSO	37.8194	No Perturbation
190.002	DMSO	83.2389	DMSO	70.4611	DMSO	36.8397	DMSO	43.4085	No Perturbation
130.166	DMSO	72.8339	DMSO	40.7032	DMSO	93.2118	DMSO	49.2894	No Perturbation
124.754	DMSO	114.997	DMSO	45.1936	DMSO	46.1816	DMSO	43.1771	No Perturbation
116.351	DMSO	79.2821	DMSO	57.0567	DMSO	15.0545	DMSO	53.1193	No Perturbation
78.9041	DMSO	66.1843	DMSO	70.0765	DMSO	54.3886	DMSO	42.8801	No Perturbation
142.33	DMSO	67.1866	DMSO	56.3859	DMSO	63.9698	DMSO	38.2644	No Perturbation
154.826	DMSO	76.8721	DMSO	42.7533	DMSO	42.2593	DMSO	71.1924	No Perturbation
195.918	DMSO	71.9822	DMSO	61.229	DMSO	56.4299	DMSO	53.7425	No Perturbation
118.689	DMSO	130.317	DMSO	66.8472	DMSO	75.726	DMSO	65.8495	No Perturbation
120.763	DMSO	73.1738	DMSO	42.9375	DMSO	38.3977	DMSO	64.9883	No Perturbation
140.492	DMSO	58.008	DMSO	47.2503	DMSO	5.31139	DMSO	42.8851	No Perturbation
141.022	DMSO	76.521	DMSO	72.5981	DMSO	54.0837	DMSO	11.9632	No Perturbation
113.658	DMSO	69.6312	DMSO	67.4669	DMSO	9.53388	DMSO	13.8866	No Perturbation
238.104	DMSO	64.7358	DMSO	60.0983	DMSO	5.30216	DMSO	44.3005	No Perturbation
232.57	DMSO	54.0698	DMSO	47.5937	DMSO	58.0014	DMSO	40.9547	No Perturbation
604.191	DMSO	71.8146	DMSO	39.6506	DMSO	79.2254	DMSO	44.2608	No Perturbation
116.748	DMSO	116.873	DMSO	71.3518	DMSO	52.311	DMSO	53.1671	No Perturbation
312.28	DMSO	69.9164	DMSO	35.669	DMSO	57.7402	DMSO	39.6532	No Perturbation
200.995	DMSO	64.207	DMSO	42.4054	DMSO	5.68985	DMSO	64.5273	No Perturbation
146.259	DMSO	66.2678	DMSO	50.5522	DMSO	16.3388	DMSO	64.2793	No Perturbation
221.14	DMSO	78.903	DMSO	45.1206	DMSO	86.1173	DMSO	72.163	No Perturbation
116.669	DMSO	86.6719	DMSO	45.1572	DMSO	23.8653	DMSO	52.7573	No Perturbation
126.507	DMSO	118.367	DMSO	38.8874	DMSO	14.716	DMSO	67.8487	No Perturbation
113.894	DMSO	64.2932	DMSO	56.5237	DMSO	50.0532	DMSO	66.3533	No Perturbation
443.411	DMSO	75.9314	DMSO	59.7634	DMSO	24.4304	DMSO	60.6568	No Perturbation
223.354	DMSO	67.7143	DMSO	66.2444	DMSO	36.3165	DMSO	13.5627	No Perturbation
279.684	DMSO	82.1988	DMSO	32.8417	DMSO	36.1086	DMSO	51.2672	No Perturbation
142.873	DMSO	113.116	DMSO	45.235	DMSO	58.0257	DMSO	70.3915	No Perturbation
220.879	DMSO	61.3011	DMSO	55.5011	DMSO	67.7002	DMSO	75.0065	No Perturbation
156.78	DMSO	161.841	DMSO	67.9476	DMSO	35.7507	DMSO	59.2531	No Perturbation
427.249	DMSO	47.6333	DMSO	33.8527	DMSO	27.4723	DMSO	65.6113	No Perturbation
302.022	DMSO	74.1353	DMSO	66.6933	DMSO	9.44669	DMSO	37.4406	No Perturbation
150.891	DMSO	112.288	DMSO	54.0865	DMSO	50.4114	DMSO	61.9933	No Perturbation
186.726	DMSO	64.6347	DMSO	65.2412	DMSO	9.27521	DMSO	54.0207	No Perturbation
192.243	DMSO	72.1193	DMSO	132.719	DMSO	44.5714	DMSO	50.3681	No Perturbation
138.849	DMSO	73.5024	DMSO	44.0248	DMSO	39.3798	DMSO	74.0804	No Perturbation
252.661	DMSO	78.2016	DMSO	49.5794	DMSO	36.345	DMSO	41.1246	No Perturbation
213.11	DMSO	58.5157	DMSO	55.8281	DMSO	32.8836	DMSO	75.3339	No Perturbation
137.572	DMSO	84.7069	DMSO	44.3411	DMSO	7.23077	DMSO	60.0262	No Perturbation
443.628	DMSO	90.344	DMSO	78.6268	DMSO	42.5398	DMSO	11.6311	No Perturbation
101.408	DMSO	135.121	DMSO	43.3068	DMSO	64.4673	DMSO	47.8807	No Perturbation
237.397	DMSO	107.555	DMSO	43.6335	DMSO	31.6379	DMSO	64.8259	No Perturbation
185.415	DMSO	147.282	DMSO	66.0678	DMSO	64.671	DMSO	60.2428	No Perturbation
341.542	DMSO	117.266	DMSO	45.7306	DMSO	40.198	DMSO	65.0045	No Perturbation
88.2023	DMSO	117.691	DMSO	61.9029	DMSO	10.2102	DMSO	53.9543	No Perturbation
170.049	DMSO	89.2963	DMSO	39.9162	DMSO	39.6026	DMSO	51.6457	No Perturbation
248.37	DMSO	107.751	DMSO	38.8359	DMSO	16.4225	DMSO	57.8291	No Perturbation
184.413	DMSO	74.0122	DMSO	34.2462	DMSO	37.8845	DMSO	47.551	No Perturbation
116.186	DMSO	95.3857	DMSO	54.2073	DMSO	60.65	DMSO	39.4108	No Perturbation
178.176	DMSO	79.0419	DMSO	80.4131	DMSO	9.6178	DMSO	45.3453	No Perturbation
221.297	DMSO	91.7743	DMSO	58.2011	DMSO	70.8372	DMSO	39.0026	No Perturbation
93.7117	DMSO	84.1328	DMSO	33.0569	DMSO	32.4492	DMSO	48.9298	No Perturbation
141.024	DMSO	77.8104	DMSO	64.9924	DMSO	4.80788	DMSO	44.1845	No Perturbation
142.702	DMSO	71.108	DMSO	48.5839	DMSO	16.4046	DMSO	39.8934	No Perturbation
137.193	DMSO	88.2244	DMSO	61.4005	DMSO	66.3345	DMSO	65.0841	No Perturbation
145.23	DMSO	180.126	DMSO	61.4486	DMSO	26.2612	DMSO	56.3422	No Perturbation
241.798	DMSO	88.5956	DMSO	63.5453	DMSO	41.4094	DMSO	75.2117	No Perturbation
117.388	DMSO	121.051	DMSO	42.5295	DMSO	4.84164	DMSO	36.4098	No Perturbation
223.561	DMSO	85.6921	DMSO	77.0529	DMSO	32.4909	DMSO	41.3113	No Perturbation
192.054	DMSO	71.5699	DMSO	41.5481	DMSO	35.9936	DMSO	51.1781	No Perturbation
154.192	DMSO	76.8072	DMSO	43.0374	DMSO	40.6864	DMSO	56.1792	No Perturbation
112.397	DMSO	83.3122	DMSO	71.0357	DMSO	19.8126	DMSO	48.164	No Perturbation
136.302	DMSO	90.2059	DMSO	58.3021	DMSO	13.2735	DMSO	55.0346	No Perturbation
363.1	DMSO	90.1283	DMSO	60.3763	DMSO	33.9561	DMSO	39.8082	No Perturbation
159.724	DMSO	81.0005	DMSO	35.5761	DMSO	46.0562	DMSO	76.1603	No Perturbation
271.473	DMSO	31.0417	DMSO	77.3198	DMSO	9.39409	DMSO	72.5357	No Perturbation
172.14	DMSO	73.2018	DMSO	38.0555	DMSO	6.0095	DMSO	30.3225	No Perturbation
112.221	DMSO	70.0218	DMSO	45.6588	DMSO	37.3552	DMSO	37.5973	No Perturbation
151.187	DMSO	121.799	DMSO	37.8084	DMSO	37.4924	DMSO	48.4086	No Perturbation
223.772	DMSO	88.7996	DMSO	61.0267	DMSO	39.4758	DMSO	39.5395	No Perturbation
213.451	DMSO	73.8592	DMSO	62.1359	DMSO	6.9649	DMSO	38.812	No Perturbation
165.483	DMSO	91.8447	DMSO	47.0594	DMSO	43.2154	DMSO	50.601	No Perturbation
238.59	DMSO	191.164	DMSO	34.453	DMSO	61.9821	DMSO	51.5769	No Perturbation
343.591	DMSO	79.0664	DMSO	43.9888	DMSO	35.0473	DMSO	36.7981	No Perturbation
340.702	DMSO	117.321	DMSO	62.2874	DMSO	49.1391	DMSO	65.9188	No Perturbation
140.88	DMSO	56.3076	DMSO	37.9621	DMSO	11.2598	DMSO	41.9979	No Perturbation
220.218	DMSO	82.1561	DMSO	50.8138	DMSO	91.1214	DMSO	55.8704	No Perturbation
105.814	DMSO	73.6307	DMSO	42.9524	DMSO	61.7768	DMSO	62.7634	No Perturbation
152.824	DMSO	73.5379	DMSO	38.8496	DMSO	11.0518	DMSO	56.053	No Perturbation
103.257	DMSO	70.316	DMSO	52.2465	DMSO	87.3727	DMSO	57.5926	No Perturbation
115.39	DMSO	88.6273	DMSO	51.4196	DMSO	28.2651	DMSO	40.412	No Perturbation
243.407	DMSO	66.7775	DMSO	46.238	DMSO	34.8227	DMSO	45.2662	No Perturbation
357.21	DMSO	206.543	DMSO	43.9744	DMSO	53.1844	DMSO	55.6074	No Perturbation
125.56	DMSO	66.6764	DMSO	53.4164	DMSO	57.9032	DMSO	67.2304	No Perturbation
149.624	DMSO	114.317	DMSO	38.193	DMSO	9.44154	DMSO	59.3867	No Perturbation
90.3864	DMSO	217.132	DMSO	35.5007	DMSO	16.8465	DMSO	35.6953	No Perturbation
313.901	DMSO	98.175	DMSO	39.3635	DMSO	40.6298	DMSO	55.8561	No Perturbation
512.975	DMSO	96.9907	DMSO	33.2445	DMSO	73.6268	DMSO	48.6208	No Perturbation
206.689	DMSO	77.6457	DMSO	49.0433	DMSO	30.9266	DMSO	35.5975	No Perturbation
106.656	DMSO	72.9027	DMSO	57.7979	DMSO	51.8597	DMSO	61.2913	No Perturbation
111.672	DMSO	59.2409	DMSO	62.8072	DMSO	73.8137	DMSO	55.8518	No Perturbation
119.975	DMSO	102.054	DMSO	46.6232	DMSO	13.9583	DMSO	42.8488	No Perturbation
103.649	DMSO	234.973	DMSO	77.7944	DMSO	40.2802	DMSO	41.7222	No Perturbation
126.132	DMSO	68.4035	DMSO	70.7546	DMSO	90.2022	DMSO	52.1207	No Perturbation
284.108	DMSO	69.8377	DMSO	30.6341	DMSO	43.5684	DMSO	61.479	No Perturbation
213.315	DMSO	59.4976	DMSO	44.0048	DMSO	36.2667	DMSO	57.1944	No Perturbation
319.439	DMSO	66.854	DMSO	41.4024	DMSO	142.898	DMSO	67.6329	No Perturbation
203.021	DMSO	95.464	DMSO	64.2056	DMSO	106.296	DMSO	57.0394	No Perturbation
106.454	DMSO	68.4168	DMSO	54.2901	DMSO	43.0135	DMSO	78.5528	No Perturbation
175.193	DMSO	81.9118	DMSO	55.6963	DMSO	14.2159	DMSO	46.2825	No Perturbation
121.076	DMSO	129.131	DMSO	40.0446	DMSO	59.8286	DMSO	32.7289	No Perturbation
90.1436	DMSO	129.371	DMSO	44.8855	DMSO	21.9837	DMSO	65.9677	No Perturbation
370.485	DMSO	93.8314	DMSO	65.2732	DMSO	37.1511	DMSO	70.829	No Perturbation
445.7	DMSO	93.2257	DMSO	57.5693	DMSO	67.929	DMSO	73.9634	No Perturbation
198.869	DMSO	184.622	DMSO	56.1381	DMSO	54.2439	DMSO	45.0613	No Perturbation
123.712	DMSO	108.617	DMSO	63.6387	DMSO	37.8796	DMSO	60.1147	No Perturbation
91.6028	DMSO	129.996	DMSO	39.1421	DMSO	39.2088	DMSO	44.5965	No Perturbation
150.387	DMSO	92.2919	DMSO	46.3219	DMSO	54.5034	DMSO	75.3675	No Perturbation
281.451	DMSO	67.489	DMSO	42.0707	DMSO	50.4523	DMSO	69.9852	No Perturbation
141.466	DMSO	64.3158	DMSO	32.4169	DMSO	54.4752	DMSO	42.4998	No Perturbation
92.0213	DMSO	76.4708	DMSO	80.6619	DMSO	77.0725	DMSO	44.8636	No Perturbation
149.952	DMSO	72.7243	DMSO	51.1519	DMSO	42.5956	DMSO	47.655	No Perturbation
212.128	DMSO	71.195	DMSO	39.3526	DMSO	59.4191	DMSO	74.1716	No Perturbation
292.573	DMSO	71.7623	DMSO	51.8485	DMSO	45.4796	DMSO	69.9183	No Perturbation
163.706	DMSO	77.7292	DMSO	46.9652	DMSO	32.9561	DMSO	63.8934	No Perturbation
111.554	DMSO	66.5354	DMSO	45.8771	DMSO	61.2491	DMSO	45.0175	No Perturbation
223.083	DMSO	137.158	DMSO	58.9247	DMSO	36.6503	DMSO	51.1749	No Perturbation
176.546	DMSO	145.858	DMSO	68.2389	DMSO	37.7207	DMSO	44.0821	No Perturbation
205.261	DMSO	89.7058	DMSO	43.8443	DMSO	81.674	DMSO	53.5782	No Perturbation
164.755	DMSO	67.9932	DMSO	72.1815	DMSO	33.884	DMSO	18.5302	No Perturbation
422.137	DMSO	60.6197	DMSO	44.4393	DMSO	58.9984	DMSO	39.5615	No Perturbation
113.241	DMSO	109.234	DMSO	40.9104	DMSO	39.8683	DMSO	63.318	No Perturbation
203.785	DMSO	77.7087	DMSO	41.2227	DMSO	68.8937	DMSO	40.2073	No Perturbation
195.052	DMSO	82.6155	DMSO	26.8406	DMSO	5.74046	DMSO	40.2254	No Perturbation
112.859	DMSO	72.5971	DMSO	34.5178	DMSO	30.981	DMSO	62.3495	No Perturbation
136.632	DMSO	75.0586	DMSO	40.175	DMSO	52.3334	DMSO	58.4584	No Perturbation
220.512	DMSO	72.6963	DMSO	39.4536	DMSO	5.21126	DMSO	72.7438	No Perturbation
204.622	DMSO	89.138	DMSO	46.9062	DMSO	39.2341	DMSO	50.677	No Perturbation
207.518	DMSO	81.889	DMSO	64.2262	DMSO	38.8176	DMSO	12.4951	No Perturbation
139.152	DMSO	130.806	DMSO	36.8033	DMSO	31.2512	DMSO	42.7463	No Perturbation
259.804	DMSO	76.5557	DMSO	39.5124	DMSO	56.6989	DMSO	53.7342	No Perturbation
269.029	DMSO	87.2757	DMSO	70.0587	DMSO	149.957	DMSO	91.0093	No Perturbation
192.808	DMSO	69.6449	DMSO	81.3531	DMSO	32.0888	DMSO	39.1788	No Perturbation
186.342	DMSO	96.2571	DMSO	57.1628	DMSO	190.674	DMSO	52.0066	No Perturbation
130.571	DMSO	55.8448	DMSO	45.598	DMSO	18.971	DMSO	44.1145	No Perturbation
366.087	DMSO	193.212	DMSO	36.4499	DMSO	44.9659	DMSO	65.3182	No Perturbation
364.434	DMSO	125.451	DMSO	56.031	DMSO	39.2461	DMSO	74.4579	No Perturbation
198.061	DMSO	125.447	DMSO	55.6246	DMSO	27.7948	DMSO	43.8327	No Perturbation
204.206	DMSO	115.383	DMSO	71.3758	DMSO	41.0765	DMSO	66.3525	No Perturbation
225.439	DMSO	86.6303	DMSO	50.7383	DMSO	54.338	DMSO	60.5938	No Perturbation
125.27	DMSO	65.9317	DMSO	34.4788	DMSO	66.244	DMSO	77.0795	No Perturbation
207.25	DMSO	57.0709	DMSO	46.2296	DMSO	41.6018	DMSO	60.4724	No Perturbation
235.415	DMSO	108.632	DMSO	47.0828	DMSO	38.7861	DMSO	38.0885	No Perturbation
154.079	DMSO	75.5584	DMSO	47.9903	DMSO	8.56557	DMSO	45.9795	No Perturbation
138.087	DMSO	139.22	DMSO	72.2957	DMSO	7.26828	DMSO	75.8081	No Perturbation
178.725	DMSO	89.5491	DMSO	42.9516	DMSO	22.4882	DMSO	53.6977	No Perturbation
328.115	DMSO	101.169	DMSO	67.035	DMSO	13.9411	DMSO	46.1789	No Perturbation
116.433	DMSO	277.476	DMSO	32.0835	DMSO	36.0722	DMSO	65.9024	No Perturbation
115.35	DMSO	83.9384	DMSO	38.0194	DMSO	16.8631	DMSO	42.079	No Perturbation
314.554	DMSO	85.7233	DMSO	67.0628	DMSO	50.7814	DMSO	63.838	No Perturbation
101.162	DMSO	87.7808	DMSO	44.5281	DMSO	43.0663	DMSO	71.2964	No Perturbation
102.933	DMSO	115.426	DMSO	56.543	DMSO	35.2165	DMSO	43.3385	No Perturbation
141.314	DMSO	67.4866	DMSO	63.2331	DMSO	44.8884	DMSO	63.6715	No Perturbation
215.144	DMSO	64.0607	DMSO	48.6218	DMSO	32.8352	DMSO	72.2117	No Perturbation
670.687	DMSO	74.4798	DMSO	57.136	DMSO	39.7475	DMSO	45.2446	No Perturbation
124.035	DMSO	79.9231	DMSO	79.5701	DMSO	7.07731	DMSO	18.6751	No Perturbation
203.09	DMSO	121.279	DMSO	46.2946	DMSO	60.9865	DMSO	38.4852	No Perturbation
90.6276	DMSO	75.6805	DMSO	50.175	DMSO	40.3619	DMSO	91.3992	No Perturbation
182.593	DMSO	75.8051	DMSO	46.669	DMSO	55.629	DMSO	44.0196	No Perturbation
98.6494	DMSO	68.6936	DMSO	45.1097	DMSO	18.8847	DMSO	60.0112	No Perturbation
358.535	DMSO	84.4925	DMSO	46.8921	DMSO	47.996	DMSO	71.5875	No Perturbation
126.485	DMSO	80.4902	DMSO	60.3784	DMSO	70.1577	DMSO	51.8521	No Perturbation
115.848	DMSO	88.6156	DMSO	58.3685	DMSO	54.0128	DMSO	42.3432	No Perturbation
251.124	DMSO	87.4224	DMSO	45.6045	DMSO	74.9062	DMSO	61.3984	No Perturbation
162.745	DMSO	102.146	DMSO	43.497	DMSO	48.4146	DMSO	52.5487	No Perturbation
329.417	DMSO	77.9197	DMSO	46.3236	DMSO	44.014	DMSO	55.6898	No Perturbation
197.356	DMSO	183.074	DMSO	34.375	DMSO	42.8456	DMSO	67.8812	No Perturbation
156.961	DMSO	149.218	DMSO	54.7506	DMSO	76.4469	DMSO	60.5854	No Perturbation
191.007	DMSO	103.303	DMSO	61.3387	DMSO	9.03006	DMSO	56.8303	No Perturbation
273.174	DMSO	85.8656	DMSO	46.952	DMSO	81.5457	DMSO	54.1813	No Perturbation
137.467	DMSO	115.966	DMSO	44.0833	DMSO	55.4737	DMSO	40.125	No Perturbation
157.555	DMSO	109.974	DMSO	38.5606	DMSO	40.0054	DMSO	75.3426	No Perturbation
110.555	DMSO	95.0516	DMSO	63.6049	DMSO	9.80397	DMSO	48.0588	No Perturbation
203.236	DMSO	117.022	DMSO	44.0824	DMSO	33.7257	DMSO	50.5936	No Perturbation
218.362	DMSO	78.6302	DMSO	53.173	DMSO	38.8373	DMSO	71.6875	No Perturbation
106.732	DMSO	139.343	DMSO	46.2168	DMSO	33.4925	DMSO	47.2885	No Perturbation
247.616	DMSO	72.2903	DMSO	66.8229	DMSO	64.6249	DMSO	49.1799	No Perturbation
180.844	DMSO	95.9656	DMSO	41.0347	DMSO	17.7499	DMSO	55.6036	No Perturbation
229.584	DMSO	55.1607	DMSO	61.7025	DMSO	44.4385	DMSO	58.5969	No Perturbation
182.268	DMSO	68.3541	DMSO	78.7292	DMSO	114.205	DMSO	59.7249	No Perturbation
378.557	DMSO	123.376	DMSO	53.5912	DMSO	30.4916	DMSO	43.8946	No Perturbation
129.331	DMSO	145.527	DMSO	38.5307	DMSO	43.6998	DMSO	41.8761	No Perturbation
107.349	DMSO	73.7772	DMSO	64.102	DMSO	12.9873	DMSO	41.6155	No Perturbation
265.926	DMSO	70.7346	DMSO	43.5623	DMSO	28.7477	DMSO	47.714	No Perturbation
152.119	DMSO	146.104	DMSO	43.1114	DMSO	63.8661	DMSO	56.1048	No Perturbation
263.607	DMSO	68.2793	DMSO	67.0392	DMSO	52.6573	DMSO	79.0231	No Perturbation
112.432	DMSO	103.158	DMSO	52.0344	DMSO	65.9871	DMSO	39.9353	No Perturbation
201.938	DMSO	63.775	DMSO	69.4987	DMSO	54.702	DMSO	54.1041	No Perturbation
235.712	DMSO	70.3819	DMSO	43.4099	DMSO	35.4177	DMSO	60.9322	No Perturbation
150.602	DMSO	60.3843	DMSO	43.1948	DMSO	54.0173	DMSO	52.9697	No Perturbation
90.0487	DMSO	75.9127	DMSO	42.2693	DMSO	70.6182	DMSO	40.8851	No Perturbation
129.882	DMSO	77.8839	DMSO	55.1914	DMSO	53.7537	DMSO	40.1913	No Perturbation
245.736	DMSO	94.1364	DMSO	63.474	DMSO	38.5033	DMSO	43.4882	No Perturbation
175.164	DMSO	111.025	DMSO	57.1593	DMSO	27.8979	DMSO	69.7634	No Perturbation
249.282	DMSO	66.9192	DMSO	72.669	DMSO	93.3582	DMSO	44.7984	No Perturbation
91.1888	DMSO	87.8927	DMSO	62.9587	DMSO	37.2097	DMSO	21.0827	No Perturbation
110.212	DMSO	93.5466	DMSO	56.7487	DMSO	15.1284	DMSO	63.0159	No Perturbation
187.859	DMSO	205.443	DMSO	56.5533	DMSO	56.8932	DMSO	70.9784	No Perturbation
243.152	DMSO	80.117	DMSO	49.5276	DMSO	91.1795	DMSO	69.7348	No Perturbation
279.321	DMSO	93.0559	DMSO	65.6434	DMSO	69.5008	DMSO	50.2063	No Perturbation
286.268	DMSO	71.6444	DMSO	51.689	DMSO	22.6335	DMSO	40.3686	No Perturbation
242.647	DMSO	78.9682	DMSO	43.9529	DMSO	57.1386	DMSO	55.1631	No Perturbation
162.393	DMSO	154.262	DMSO	48.9157	DMSO	11.0436	DMSO	56.5219	No Perturbation
141.046	DMSO	127.905	DMSO	50.0704	DMSO	56.7374	DMSO	54.5777	No Perturbation
245.169	DMSO	96.5809	DMSO	50.5275	DMSO	53.1585	DMSO	54.7761	No Perturbation
235.332	DMSO	69.2454	DMSO	34.0674	DMSO	62.8206	DMSO	48.7444	No Perturbation
211.133	DMSO	59.2202	DMSO	79.7232	DMSO	8.81286	DMSO	41.9726	No Perturbation
160.032	DMSO	134.539	DMSO	39.5814	DMSO	40.6985	DMSO	49.7128	No Perturbation
124.075	DMSO	72.3404	DMSO	47.2957	DMSO	68.504	DMSO	72.1718	No Perturbation
190.508	DMSO	64.4972	DMSO	79.1151	DMSO	37.632	DMSO	50.5683	No Perturbation
209.672	DMSO	105.661	DMSO	59.8938	DMSO	30.8125	DMSO	71.042	No Perturbation
86.6302	DMSO	192.96	DMSO	53.5631	DMSO	50.8153	DMSO	82.7092	No Perturbation
215.941	DMSO	105.817	DMSO	47.2283	DMSO	72.585	DMSO	57.4441	No Perturbation
113.362	DMSO	70.9753	DMSO	67.4482	DMSO	40.4836	DMSO	38.8783	No Perturbation
88.5251	DMSO	55.5165	DMSO	38.4534	DMSO	37.9758	DMSO	40.6399	No Perturbation
99.3855	DMSO	66.4949	DMSO	67.843	DMSO	51.8342	DMSO	44.1096	No Perturbation
124.713	DMSO	111.899	DMSO	48.8679	DMSO	34.1762	DMSO	52.9289	No Perturbation
155.453	DMSO	119.595	DMSO	43.23	DMSO	42.918	DMSO	42.4355	No Perturbation
294.616	DMSO	81.1497	DMSO	45.3425	DMSO	8.29209	DMSO	69.8494	No Perturbation
70.4049	DMSO	120.781	DMSO	46.2589	DMSO	48.3603	DMSO	15.6604	No Perturbation
109.439	DMSO	93.6558	DMSO	51.3725	DMSO	75.1022	DMSO	43.687	No Perturbation
188.74	DMSO	86.957	DMSO	67.0661	DMSO	37.3697	DMSO	64.2398	No Perturbation
246.829	DMSO	140.504	DMSO	47.5869	DMSO	40.4057	DMSO	51.3797	No Perturbation
245.019	DMSO	71.0415	DMSO	66.453	DMSO	44.5264	DMSO	43.3062	No Perturbation
301.648	DMSO	140.198	DMSO	62.1221	DMSO	45.3189	DMSO	39.4102	No Perturbation
285.842	DMSO	75.7155	DMSO	76.618	DMSO	11.9109	DMSO	43.1994	No Perturbation
307.893	DMSO	69.6715	DMSO	21.8282	DMSO	37.4374	DMSO	79.6264	No Perturbation
33.8047	DMSO	75.7867	DMSO	52.5446	DMSO	16.0368	DMSO	51.6304	No Perturbation
133.87	DMSO	74.3364	DMSO	39.8062	DMSO	9.21231	DMSO	50.1779	No Perturbation
431.825	DMSO	42.8115	DMSO	76.2622	DMSO	14.1319	DMSO	57.8807	No Perturbation
165.829	DMSO	64.4467	DMSO	56.1052	DMSO	5.9727	DMSO	42.6511	No Perturbation
160.83	DMSO	72.6327	DMSO	52.4549	DMSO	34.0077	DMSO	24.3819	No Perturbation
113.706	DMSO	82.7233	DMSO	52.7656	DMSO	40.7738	DMSO	41.7914	No Perturbation
89.593	DMSO	238.907	DMSO	61.4015	DMSO	56.9255	DMSO	53.6993	No Perturbation
204.355	DMSO	153.617	DMSO	45.6737	DMSO	49.6196	DMSO	14.1186	No Perturbation
304.443	DMSO	103.723	DMSO	46.4947	DMSO	46.2655	DMSO	55.2418	No Perturbation
268.658	DMSO	74.5233	DMSO	6.95743	DMSO	92.2975	DMSO	39.7709	No Perturbation
129.428	DMSO	91.4377	DMSO	83.5643	DMSO	60.6267	DMSO	38.8518	No Perturbation
99.1434	DMSO	84.2318	DMSO	43.6709	DMSO	33.4925	DMSO	5.01745	No Perturbation
256.116	DMSO	62.9048	DMSO	40.7895	DMSO	59.7413	DMSO	63.3684	No Perturbation
175.586	DMSO	91.9702	DMSO	54.8641	DMSO	40.0533	DMSO	57.9976	No Perturbation
194.367	DMSO	57.0637	DMSO	66.0217	DMSO	40.1872	DMSO	45.3315	No Perturbation
127.996	DMSO	110.088	DMSO	41.2517	DMSO	26.305	DMSO	41.3465	No Perturbation
195.699	DMSO	58.3381	DMSO	36.6446	DMSO	65.9864	DMSO	67.2799	No Perturbation
146.809	DMSO	77.2627	DMSO	40.4603	DMSO	108.198	DMSO	48.5116	No Perturbation
253.815	DMSO	84.0034	DMSO	76.0739	DMSO	8.63977	DMSO	48.1379	No Perturbation
165.091	DMSO	76.5352	DMSO	59.6436	DMSO	39.6416	DMSO	75.4474	No Perturbation
245.996	DMSO	86.8001	DMSO	43.518	DMSO	16.0482	DMSO	58.8863	No Perturbation
158.506	DMSO	92.4017	DMSO	55.0585	DMSO	29.0849	DMSO	55.2322	No Perturbation
148.487	DMSO	75.0856	DMSO	74.7015	DMSO	42.5095	DMSO	62.3498	No Perturbation
472.58	DMSO	108.147	DMSO	36.8343	DMSO	35.8312	DMSO	89.192	No Perturbation
326.723	DMSO	115.819	DMSO	42.4367	DMSO	57.7769	DMSO	49.517	No Perturbation
127.16	DMSO	66.611	DMSO	62.6333	DMSO	52.6678	DMSO	64.8702	No Perturbation
316.881	DMSO	61.2193	DMSO	62.1389	DMSO	48.3802	DMSO	35.4688	No Perturbation
145.842	DMSO	150.148	DMSO	47.9982	DMSO	26.0654	DMSO	38.5582	No Perturbation
114.642	DMSO	69.9895	DMSO	72.779	DMSO	84.216	DMSO	56.6879	No Perturbation
128.454	DMSO	79.4401	DMSO	65.4823	DMSO	36.7047	DMSO	40.7709	No Perturbation
164.316	DMSO	89.6333	DMSO	37.0974	DMSO	44.0655	DMSO	9.82679	No Perturbation
145.71	DMSO	81.1555	DMSO	88.6177	DMSO	17.0665	DMSO	83.2947	No Perturbation
42.3842	DMSO	113.682	DMSO	66.863	DMSO	43.5507	DMSO	30.9207	No Perturbation
213.099	DMSO	127.712	DMSO	37.2451	DMSO	10.6889	DMSO	56.6174	No Perturbation
352.458	DMSO	90.9216	DMSO	42.2739	DMSO	47.7635	DMSO	63.0132	No Perturbation
647.101	DMSO	139.421	DMSO	51.7218	DMSO	63.6919	DMSO	37.5537	No Perturbation
278.001	DMSO	82.1194	DMSO	76.3859	DMSO	43.6466	DMSO	67.1217	No Perturbation
142.865	DMSO	110.887	DMSO	55.1008	DMSO	72.1273	DMSO	36.2125	No Perturbation
148.933	DMSO	118.2	DMSO	46.8184	DMSO	40.4815	DMSO	64.9172	No Perturbation
234.518	DMSO	114.673	DMSO	35.5784	DMSO	89.9904	DMSO	72.9935	No Perturbation
178.159	DMSO	103.71	DMSO	64.1502	DMSO	53.738	DMSO	23.8859	No Perturbation
238.636	DMSO	83.0186	DMSO	25.0062	DMSO	47.4192	DMSO	55.4765	No Perturbation
360.273	DMSO	60.4277	DMSO	43.8205	DMSO	11.9073	DMSO	13.4761	No Perturbation
243.117	DMSO	133.265	DMSO	50.0269	DMSO	66.0383	DMSO	58.0568	No Perturbation
112.073	DMSO	165.857	DMSO	56.5385	DMSO	27.0215	DMSO	52.9788	No Perturbation
223.056	DMSO	117.372	DMSO	68.0751	DMSO	38.3328	DMSO	77.0815	No Perturbation
133.337	DMSO	91.7451	DMSO	33.6053	DMSO	58.7697	DMSO	39.2699	No Perturbation
318.384	DMSO	96.2498	DMSO	43.0073	DMSO	32.2416	DMSO	77.9669	No Perturbation
321.531	DMSO	115.743	DMSO	36.2333	DMSO	35.0716	DMSO	48.0759	No Perturbation
211.143	DMSO	76.0809	DMSO	63.7408	DMSO	54.598	DMSO	65.8859	No Perturbation
180.415	DMSO	81.5142	DMSO	5.54215	DMSO	80.4299	DMSO	62.7264	No Perturbation
153.808	DMSO	71.2002	DMSO	53.7206	DMSO	39.0065	DMSO	81.4528	No Perturbation
113.712	DMSO	93.0254	DMSO	35.1509	DMSO	57.0147	DMSO	57.9981	No Perturbation
210.749	DMSO	62.8374	DMSO	42.7817	DMSO	9.08113	DMSO	56.926	No Perturbation
160.273	DMSO	95.6071	DMSO	44.0996	DMSO	33.7858	DMSO	46.4064	No Perturbation
341.249	DMSO	59.5129	DMSO	57.7312	DMSO	44.9866	DMSO	103.385	No Perturbation
146.337	DMSO	114.986	DMSO	33.8767	DMSO	39.3997	DMSO	51.8648	No Perturbation
101.032	DMSO	105.497	DMSO	65.1702	DMSO	51.3948	DMSO	75.8999	No Perturbation
111.28	DMSO	75.4266	DMSO	41.0375	DMSO	47.0067	DMSO	76.2059	No Perturbation
227.507	DMSO	65.8702	DMSO	52.1406	DMSO	13.4313	DMSO	57.0444	No Perturbation
195.254	DMSO	56.5727	DMSO	69.3036	DMSO	38.1398	DMSO	64.0386	No Perturbation
245.417	DMSO	79.2905	DMSO	70.0904	DMSO	42.4322	DMSO	49.1731	No Perturbation
250.558	DMSO	90.3	DMSO	46.1963	DMSO	7.53089	DMSO	77.7125	No Perturbation
225.655	DMSO	110.735	DMSO	55.3397	DMSO	37.0166	DMSO	68.6709	No Perturbation
106.708	DMSO	60.3393	DMSO	78.7535	DMSO	26.6909	DMSO	105.092	No Perturbation
399.348	DMSO	58.1774	DMSO	45.7694	DMSO	43.0788	DMSO	60.5417	No Perturbation
337.304	DMSO	88.0695	DMSO	60.9121	DMSO	12.0759	DMSO	76.156	No Perturbation
128.143	DMSO	62.1309	DMSO	37.3909	DMSO	44.4658	DMSO	53.7809	No Perturbation
575.025	DMSO	68.7691	DMSO	64.3916	DMSO	7.41553	DMSO	65.6474	No Perturbation
204.934	DMSO	88.2011	DMSO	48.8413	DMSO	47.5128	DMSO	45.1423	No Perturbation
185.981	DMSO	127.003	DMSO	12.5817	DMSO	67.6123	DMSO	68.9311	No Perturbation
358.757	DMSO	107.414	DMSO	44.5894	DMSO	16.661	DMSO	11.6274	No Perturbation
174.331	DMSO	86.4078	DMSO	33.8782	DMSO	40.139	DMSO	50.4929	No Perturbation
246.58	DMSO	93.7913	DMSO	42.0041	DMSO	43.1252	DMSO	53.6153	No Perturbation
50.9195	DMSO	61.1863	DMSO	79.7417	DMSO	15.4164	DMSO	40.4473	No Perturbation
149.269	DMSO	87.4017	DMSO	43.0824	DMSO	35.8899	DMSO	61.0336	No Perturbation
214.186	DMSO	107.851	DMSO	85.0611	DMSO	65.1728	DMSO	41.5749	No Perturbation
250.608	DMSO	75.0962	DMSO	74.7923	DMSO	59.0202	DMSO	105.892	No Perturbation
47.175	DMSO	197.116	DMSO	39.407	DMSO	62.4575	DMSO	39.0554	No Perturbation
152.381	DMSO	123.324	DMSO	37.8124	DMSO	24.5141	DMSO	95.8091	No Perturbation
146.514	DMSO	84.3794	DMSO	45.4148	DMSO	45.84	DMSO	50.1341	No Perturbation
225.686	DMSO	125.653	DMSO	47.5111	DMSO	21.3026	DMSO	82.6818	No Perturbation
417.414	DMSO	77.5165	DMSO	58.9627	DMSO	31.3776	DMSO	60.8255	No Perturbation
77.2983	DMSO	69.7242	DMSO	65.6469	DMSO	50.0723	DMSO	58.6801	No Perturbation
184.351	DMSO	169.643	DMSO	47.5417	DMSO	66.7278	DMSO	75.3234	No Perturbation
400.74	DMSO	66.1489	DMSO	41.4587	DMSO	65.3355	DMSO	42.6122	No Perturbation
152.896	DMSO	96.7204	DMSO	48.0401	DMSO	15.1389	DMSO	8.57737	No Perturbation
338.209	DMSO	159.898	DMSO	56.702	DMSO	39.813	DMSO	47.8977	No Perturbation
176.185	DMSO	65.0889	DMSO	37.2916	DMSO	10.9661	DMSO	41.7906	No Perturbation
202.899	DMSO	60.8269	DMSO	45.6112	DMSO	18.0938	DMSO	20.4005	No Perturbation
345.768	DMSO	91.9113	DMSO	43.8383	DMSO	23.6829	DMSO	67.2553	No Perturbation
301.886	DMSO	71.7083	DMSO	50.9332	DMSO	43.0563	DMSO	64.2747	No Perturbation
190.836	DMSO	75.068	DMSO	37.8938	DMSO	70.3292	DMSO	17.7791	No Perturbation
139.134	DMSO	89.7587	DMSO	44.7979	DMSO	15.5366	DMSO	40.1476	No Perturbation
135.008	DMSO	75.3529	DMSO	14.2814	DMSO	11.2072	DMSO	44.282	No Perturbation
245.047	DMSO	73.689	DMSO	42.8857	DMSO	48.7302	DMSO	67.3699	No Perturbation
100.822	DMSO	84.8574	DMSO	40.5377	DMSO	45.927	DMSO	53.7533	No Perturbation
320.503	DMSO	59.5336	DMSO	47.3306	DMSO	42.0499	DMSO	64.7509	No Perturbation
141.719	DMSO	83.4821	DMSO	36.2216	DMSO	34.6336	DMSO	41.9887	No Perturbation
89.4951	DMSO	68.0914	DMSO	47.0016	DMSO	15.9305	DMSO	38.1188	No Perturbation
277.161	DMSO	84.5823	DMSO	82.7594	DMSO	39.9431	DMSO	42.6334	No Perturbation
606.389	DMSO	103.324	DMSO	51.4011	DMSO	47.9158	DMSO	74.1364	No Perturbation
156.916	DMSO	81.6301	DMSO	42.1811	DMSO	12.7376	DMSO	66.1389	No Perturbation
138.66	DMSO	99.0667	DMSO	41.1829	DMSO	42.4534	DMSO	48.7928	No Perturbation
72.3432	DMSO	77.1752	DMSO	47.3714	DMSO	53.6325	DMSO	17.5355	No Perturbation
88.4773	DMSO	96.3975	DMSO	69.532	DMSO	43.5428	DMSO	64.0115	No Perturbation
193.703	DMSO	82.829	DMSO	59.961	DMSO	9.61297	DMSO	74.7739	No Perturbation
111.161	DMSO	70.9185	DMSO	57.9452	DMSO	43.3555	DMSO	71.304	No Perturbation
236.224	DMSO	98.44	DMSO	40.0764	DMSO	60.0898	DMSO	42.0842	No Perturbation
361.802	DMSO	133.567	DMSO	55.4372	DMSO	32.5478	DMSO	65.8807	No Perturbation
403.736	DMSO	27.2357	DMSO	47.136	DMSO	62.5191	DMSO	58.8688	No Perturbation
424.831	DMSO	67.4825	DMSO	40.4055	DMSO	7.74824	DMSO	51.1217	No Perturbation
278.931	DMSO	68.1051	DMSO	36.0137	DMSO	43.1496	DMSO	49.5838	No Perturbation
133.561	DMSO	121.006	DMSO	38.7439	DMSO	36.6012	DMSO	77.0119	No Perturbation
113.37	DMSO	83.6916	DMSO	75.4683	DMSO	40.7889	DMSO	49.0041	No Perturbation
85.4559	DMSO	83.8699	DMSO	42.8666	DMSO	50.9759	DMSO	39.1455	No Perturbation
200.389	DMSO	87.8786	DMSO	65.5626	DMSO	33.833	DMSO	65.6829	No Perturbation
284.62	DMSO	132.55	DMSO	53.7655	DMSO	39.8413	DMSO	39.5442	No Perturbation
354.392	DMSO	20.2034	DMSO	68.8046	DMSO	37.3195	DMSO	42.838	No Perturbation
91.259	DMSO	135.527	DMSO	72.2035	DMSO	15.2057	DMSO	41.7237	No Perturbation
216.313	DMSO	57.8317	DMSO	46.7277	DMSO	48.2323	DMSO	60.7177	No Perturbation
225.622	DMSO	126.016	DMSO	63.5193	DMSO	34.5528	DMSO	47.2422	No Perturbation
183.699	DMSO	144.809	DMSO	38.0094	DMSO	83.0092	DMSO	54.4951	No Perturbation
435.405	DMSO	206.196	DMSO	50.5069	DMSO	6.49623	DMSO	51.2867	No Perturbation
353.689	DMSO	73.6595	DMSO	39.8798	DMSO	43.8286	DMSO	63.8558	No Perturbation
751.753	DMSO	95.4764	DMSO	67.1769	DMSO	62.8443	DMSO	49.9914	No Perturbation
183.404	DMSO	66.9065	DMSO	57.6185	DMSO	73.2923	DMSO	38.5259	No Perturbation
409.899	DMSO	92.2775	DMSO	85.8382	DMSO	32.3346	DMSO	64.0627	No Perturbation
151.998	DMSO	74.7252	DMSO	49.7287	DMSO	69.8446	DMSO	47.5331	No Perturbation
82.9499	DMSO	105.82	DMSO	65.642	DMSO	53.2229	DMSO	60.043	No Perturbation
198.344	DMSO	77.9349	DMSO	64.6057	DMSO	41.6279	DMSO	37.5356	No Perturbation
161.738	DMSO	67.9206	DMSO	38.191	DMSO	47.5339	DMSO	56.0256	No Perturbation
112.036	DMSO	59.5314	DMSO	52.6928	DMSO	42.2801	DMSO	63.1969	No Perturbation
126.061	DMSO	96.6214	DMSO	64.2732	DMSO	52.835	DMSO	67.2896	No Perturbation
124.837	DMSO	56.4848	DMSO	27.9736	DMSO	52.2165	DMSO	47.6256	No Perturbation
268.392	DMSO	86.8689	DMSO	62.8415	DMSO	178.876	DMSO	61.891	No Perturbation
218.13	DMSO	69.543	DMSO	60.8884	DMSO	42.137	DMSO	51.3634	No Perturbation
97.4872	DMSO	85.0314	DMSO	41.4349	DMSO	53.18	DMSO	60.9207	No Perturbation
393.373	DMSO	58.4822	DMSO	46.5446	DMSO	20.0041	DMSO	7.33556	No Perturbation
205.362	DMSO	79.2216	DMSO	44.2804	DMSO	40.889	DMSO	42.5493	No Perturbation
166.922	DMSO	70.608	DMSO	44.0205	DMSO	46.3282	DMSO	71.582	No Perturbation
110.249	DMSO	85.8761	DMSO	44.2324	DMSO	58.7954	DMSO	48.5897	No Perturbation
217.111	DMSO	99.7226	DMSO	61.3163	DMSO	39.0894	DMSO	41.7151	No Perturbation
144.026	DMSO	68.8783	DMSO	47.224	DMSO	54.678	DMSO	47.8216	No Perturbation
394.284	DMSO	71.2695	DMSO	46.6278	DMSO	46.8352	DMSO	60.455	No Perturbation
140.685	DMSO	125.576	DMSO	41.7028	DMSO	16.4786	DMSO	42.0885	No Perturbation
279.287	DMSO	104.643	DMSO	35.4797	DMSO	30.9624	DMSO	55.6719	No Perturbation
183.166	DMSO	109.206	DMSO	37.8	DMSO	27.4294	DMSO	58.7444	No Perturbation
71.8758	DMSO	67.2066	DMSO	39.4344	DMSO	40.1458	DMSO	46.076	No Perturbation
97.5262	DMSO	83.4407	DMSO	67.2702	DMSO	18.2981	DMSO	46.9782	No Perturbation
159.001	DMSO	186.372	DMSO	70.2705	DMSO	63.2609	DMSO	55.1054	No Perturbation
380.741	DMSO	91.8058	DMSO	43.1788	DMSO	37.4753	DMSO	66.171	No Perturbation
146.249	DMSO	72.2309	DMSO	74.2852	DMSO	44.6526	DMSO	50.7848	No Perturbation
124.771	DMSO	77.3706	DMSO	65.4847	DMSO	22.4649	DMSO	45.8216	No Perturbation
191.734	DMSO	63.5445	DMSO	77.7974	DMSO	47.0799	DMSO	57.31	No Perturbation
396.576	DMSO	93.8902	DMSO	48.8892	DMSO	29.3259	DMSO	45.0784	No Perturbation
138.961	DMSO	55.8812	DMSO	58.2277	DMSO	35.3864	DMSO	61.9112	No Perturbation
166.595	DMSO	108.159	DMSO	38.0779	DMSO	49.6561	DMSO	35.572	No Perturbation
307.805	DMSO	114.079	DMSO	78.1759	DMSO	52.1128	DMSO	57.9137	No Perturbation
222.923	DMSO	106.657	DMSO	44.2761	DMSO	37.6768	DMSO	43.7312	No Perturbation
476.267	DMSO	92.8508	DMSO	43.0228	DMSO	48.6028	DMSO	62.4815	No Perturbation
134.452	DMSO	102.11	DMSO	41.9704	DMSO	48.583	DMSO	57.9388	No Perturbation
315.856	DMSO	175.842	DMSO	41.6857	DMSO	38.9045	DMSO	42.8613	No Perturbation
272.603	DMSO	102.121	DMSO	42.3436	DMSO	13.1622	DMSO	50.8894	No Perturbation
632.574	DMSO	78.3871	DMSO	55.8431	DMSO	40.6515	DMSO	63.2685	No Perturbation
278.892	DMSO	80.959	DMSO	33.5517	DMSO	67.2335	DMSO	41.8724	No Perturbation
120.749	DMSO	79.9444	DMSO	64.8271	DMSO	39.5978	DMSO	51.8781	No Perturbation
135.607	DMSO	60.8296	DMSO	48.762	DMSO	36.2304	DMSO	52.9955	No Perturbation
500.184	DMSO	93.4275	DMSO	44.2601	DMSO	85.3041	DMSO	55.936	No Perturbation
216.29	DMSO	90.5065	DMSO	78.1633	DMSO	34.1121	DMSO	52.2745	No Perturbation
244.389	DMSO	59.8559	DMSO	52.0146	DMSO	49.4228	DMSO	46.9206	No Perturbation
107.467	DMSO	59.0662	DMSO	98.2696	DMSO	53.7468	DMSO	19.7462	No Perturbation
87.9301	DMSO	87.89	DMSO	58.428	DMSO	17.0038	DMSO	104.667	No Perturbation
146.213	DMSO	64.5529	DMSO	42.2406	DMSO	13.16	DMSO	37.2439	No Perturbation
223.695	DMSO	92.383	DMSO	56.9195	DMSO	8.84114	DMSO	46.7674	No Perturbation
172.472	DMSO	74.5724	DMSO	47.4062	DMSO	52.7607	DMSO	41.7393	No Perturbation
371.635	DMSO	60.0829	DMSO	41.2977	DMSO	19.5838	DMSO	11.865	No Perturbation
199.402	DMSO	106.149	DMSO	42.0725	DMSO	40.9242	DMSO	47.179	No Perturbation
304.487	DMSO	67.3746	DMSO	41.1616	DMSO	46.5822	DMSO	58.8065	No Perturbation
138.673	DMSO	77.2668	DMSO	39.0672	DMSO	38.1054	DMSO	53.3761	No Perturbation
111.577	DMSO	82.9106	DMSO	68.9898	DMSO	56.2767	DMSO	42.3821	No Perturbation
115.282	DMSO	79.8883	DMSO	40.305	DMSO	100.885	DMSO	55.4442	No Perturbation
67.9685	DMSO	65.9456	DMSO	46.5406	DMSO	66.4845	DMSO	66.666	No Perturbation
132.171	DMSO	85.551	DMSO	54.9237	DMSO	62.0525	DMSO	45.6127	No Perturbation
245.373	DMSO	74.6658	DMSO	40.8941	DMSO	54.5637	DMSO	38.3124	No Perturbation
156.562	DMSO	59.5847	DMSO	51.7288	DMSO	39.8148	DMSO	44.8295	No Perturbation
176.296	DMSO	74.6165	DMSO	44.9255	DMSO	40.7313	DMSO	44.1863	No Perturbation
202.207	DMSO	65.421	DMSO	55.6811	DMSO	7.19757	DMSO	39.9096	No Perturbation
124.605	DMSO	65.2105	DMSO	56.0425	DMSO	47.2876	DMSO	50.0095	No Perturbation
98.932	DMSO	111.993	DMSO	71.6706	DMSO	82.599	DMSO	18.5226	No Perturbation
194.334	DMSO	113.323	DMSO	55.4655	DMSO	71.495	DMSO	36.9252	No Perturbation
175.203	DMSO	86.2598	DMSO	40.9852	DMSO	49.3404	DMSO	85.991	No Perturbation
181.247	DMSO	72.028	DMSO	64.3118	DMSO	23.6018	DMSO	39.3631	No Perturbation
144.593	DMSO	72.5354	DMSO	39.5961	DMSO	63.6977	DMSO	7.92219	No Perturbation
349.848	DMSO	103.142	DMSO	121.768	DMSO	37.354	DMSO	50.4183	No Perturbation
252.269	DMSO	89.4984	DMSO	65.4847	DMSO	34.9885	DMSO	64.2604	No Perturbation
114.694	DMSO	156.692	DMSO	61.6569	DMSO	7.99385	DMSO	43.341	No Perturbation
154.625	DMSO	160.111	DMSO	60.942	DMSO	42.4743	DMSO	67.8574	No Perturbation
188.413	DMSO	156.222	DMSO	38.0291	DMSO	96.0225	DMSO	66.3292	No Perturbation
224.73	DMSO	76.6226	DMSO	36.275	DMSO	78.0575	DMSO	60.1385	No Perturbation
185.828	DMSO	70.1383	DMSO	74.207	DMSO	39.2707	DMSO	41.036	No Perturbation
126.053	DMSO	78.8207	DMSO	74.1739	DMSO	55.8117	DMSO	36.1973	No Perturbation
173.965	DMSO	116.67	DMSO	49.1169	DMSO	65.268	DMSO	38.1973	No Perturbation
224.839	DMSO	133.226	DMSO	40.3709	DMSO	6.32565	DMSO	59.3454	No Perturbation
192.047	DMSO	62.5252	DMSO	74.6964	DMSO	39.65	DMSO	56.3818	No Perturbation
415.608	DMSO	73.9113	DMSO	37.0963	DMSO	24.9735	DMSO	45.9203	No Perturbation
132.226	DMSO	80.3147	DMSO	43.9527	DMSO	44.0779	DMSO	55.4836	No Perturbation
206.09	DMSO	159.102	DMSO	59.5503	DMSO	54.6969	DMSO	54.3258	No Perturbation
226.011	DMSO	81.4506	DMSO	45.9462	DMSO	41.7699	DMSO	64.0589	No Perturbation
197.54	DMSO	79.4134	DMSO	52.8305	DMSO	48.8601	DMSO	46.2865	No Perturbation
195.316	DMSO	87.6565	DMSO	70.8364	DMSO	51.3313	DMSO	45.4624	No Perturbation
165.888	DMSO	65.3833	DMSO	54.7037	DMSO	18.9967	DMSO	59.5957	No Perturbation
136.693	DMSO	95.3022	DMSO	63.3626	DMSO	86.4564	DMSO	48.5829	No Perturbation
229.934	DMSO	68.9232	DMSO	38.6119	DMSO	48.9527	DMSO	55.8309	No Perturbation
81.6005	DMSO	62.9823	DMSO	36.8797	DMSO	49.6544	DMSO	32.0489	No Perturbation
167.986	DMSO	156.425	DMSO	45.0062	DMSO	31.8065	DMSO	65.4184	No Perturbation
198.218	DMSO	80.1934	DMSO	52.5266	DMSO	52.5115	DMSO	55.4139	No Perturbation
217.57	DMSO	101.538	DMSO	71.9941	DMSO	59.8721	DMSO	67.2851	No Perturbation
111.76	DMSO	80.7521	DMSO	13.3839	DMSO	63.5619	DMSO	60.1639	No Perturbation
176.637	DMSO	78.8707	DMSO	45.0477	DMSO	55.6083	DMSO	75.3913	No Perturbation
264.766	DMSO	67.7074	DMSO	70.5817	DMSO	51.0135	DMSO	62.6031	No Perturbation
248.896	DMSO	100.546	DMSO	40.9429	DMSO	59.509	DMSO	49.2905	No Perturbation
339.193	DMSO	82.4735	DMSO	54.5449	DMSO	24.125	DMSO	82.3399	No Perturbation
216.765	DMSO	201.339	DMSO	44.0235	DMSO	74.7181	DMSO	72.0723	No Perturbation
236.144	DMSO	167.495	DMSO	71.0448	DMSO	36.4232	DMSO	63.0595	No Perturbation
140.669	DMSO	73.8995	DMSO	48.765	DMSO	41.4051	DMSO	70.2349	No Perturbation
371.969	DMSO	115.849	DMSO	46.7714	DMSO	36.0305	DMSO	44.0549	No Perturbation
93.9095	DMSO	107.893	DMSO	51.4754	DMSO	64.587	DMSO	62.0512	No Perturbation
242.682	DMSO	77.3508	DMSO	36.1312	DMSO	54.207	DMSO	51.1007	No Perturbation
128.23	DMSO	77.1287	DMSO	35.2168	DMSO	38.3019	DMSO	35.4936	No Perturbation
118.561	DMSO	98.7104	DMSO	53.0966	DMSO	37.0576	DMSO	73.3407	No Perturbation
237.753	DMSO	65.9286	DMSO	57.8904	DMSO	51.6126	DMSO	48.1085	No Perturbation
381.388	DMSO	99.5894	DMSO	68.028	DMSO	44.7082	DMSO	64.259	No Perturbation
92.5462	DMSO	67.2689	DMSO	53.6781	DMSO	43.7103	DMSO	43.0457	No Perturbation
108.729	DMSO	123.812	DMSO	45.3743	DMSO	16.4689	DMSO	48.4633	No Perturbation
83.5314	DMSO	74.3799	DMSO	45.3426	DMSO	37.2627	DMSO	60.9359	No Perturbation
143.191	DMSO	84.6365	DMSO	41.6945	DMSO	47.3011	DMSO	60.1514	No Perturbation
125.167	DMSO	142.171	DMSO	49.2045	DMSO	44.5837	DMSO	74.3689	No Perturbation
230.975	DMSO	66.1841	DMSO	33.0852	DMSO	45.0338	DMSO	106.546	No Perturbation
144.043	DMSO	108.453	DMSO	44.1308	DMSO	59.0746	DMSO	67.1631	No Perturbation
350.246	DMSO	170.917	DMSO	65.4866	DMSO	37.1828	DMSO	44.9302	No Perturbation
252.169	DMSO	72.2181	DMSO	70.272	DMSO	25.8755	DMSO	66.5625	No Perturbation
122.389	DMSO	113.792	DMSO	66.7969	DMSO	32.4002	DMSO	55.9672	No Perturbation
213.578	DMSO	91.7048	DMSO	60.0311	DMSO	33.4336	DMSO	39.831	No Perturbation
204.606	DMSO	107.585	DMSO	65.4223	DMSO	55.2767	DMSO	64.6474	No Perturbation
203.132	DMSO	74.8641	DMSO	54.0363	DMSO	38.7541	DMSO	49.6648	No Perturbation
738.531	DMSO	60.2081	DMSO	68.8074	DMSO	41.51	DMSO	51.4307	No Perturbation
226.218	DMSO	101.702	DMSO	43.0209	DMSO	60.7198	DMSO	46.4412	No Perturbation
173.568	DMSO	76.7458	DMSO	64.6653	DMSO	36.446	DMSO	50.0986	No Perturbation
154.182	DMSO	83.8917	DMSO	40.76	DMSO	88.0166	DMSO	77.4309	No Perturbation
231.037	DMSO	55.5331	DMSO	64.8609	DMSO	22.6432	DMSO	42.5026	No Perturbation
138.001	DMSO	70.3557	DMSO	60.4858	DMSO	55.7063	DMSO	65.6042	No Perturbation
193.709	DMSO	119.467	DMSO	68.4046	DMSO	43.1977	DMSO	37.4858	No Perturbation
131.138	DMSO	64.1063	DMSO	39.0527	DMSO	36.6853	DMSO	39.0179	No Perturbation
120.427	DMSO	79.1874	DMSO	38.3486	DMSO	76.932	DMSO	74.6768	No Perturbation
131.664	DMSO	127.977	DMSO	64.1865	DMSO	42.0037	DMSO	43.5863	No Perturbation
150.149	DMSO	131.618	DMSO	69.7821	DMSO	37.8762	DMSO	46.1106	No Perturbation
216.411	DMSO	64.8014	DMSO	56.6556	DMSO	48.6986	DMSO	76.7774	No Perturbation
294.507	DMSO	91.4133	DMSO	49.2219	DMSO	40.7906	DMSO	48.0827	No Perturbation
145.916	DMSO	90.7181	DMSO	61.9754	DMSO	60.8873	DMSO	42.7223	No Perturbation
120.58	DMSO	119.174	DMSO	78.1891	DMSO	41.2294	DMSO	47.79	No Perturbation
160.327	DMSO	119.876	DMSO	56.2769	DMSO	51.9879	DMSO	49.4405	No Perturbation
172.015	DMSO	160.057	DMSO	58.7981	DMSO	52.8736	DMSO	45.4635	No Perturbation
101.645	DMSO	73.6049	DMSO	47.7823	DMSO	42.8076	DMSO	46.2196	No Perturbation
142.413	DMSO	76.6191	DMSO	59.0081	DMSO	27.0546	DMSO	47.5377	No Perturbation
950.491	DMSO	140.783	DMSO	54.1761	DMSO	32.4069	DMSO	51.0439	No Perturbation
167.472	DMSO	94.5744	DMSO	16.4624	DMSO	121.471	DMSO	34.4856	No Perturbation
258.971	DMSO	109.818	DMSO	38.878	DMSO	71.2098	DMSO	45.5951	No Perturbation
140.689	DMSO	69.3899	DMSO	50.2972	DMSO	33.1748	DMSO	44.1762	No Perturbation
152.54	DMSO	64.0584	DMSO	62.0259	DMSO	69.0776	DMSO	54.2611	No Perturbation
293.739	DMSO	164.907	DMSO	60.4921	DMSO	27.7057	DMSO	62.0967	No Perturbation
352.761	DMSO	181.615	DMSO	49.7917	DMSO	102.267	DMSO	45.2894	No Perturbation
184.628	DMSO	69.3135	DMSO	57.4841	DMSO	58.8553	DMSO	39.0408	No Perturbation
177.194	DMSO	81.7162	DMSO	54.4325	DMSO	8.5692	DMSO	48.5965	No Perturbation
281.645	DMSO	85.8127	DMSO	46.0256	DMSO	130.726	DMSO	54.9946	No Perturbation
135.181	DMSO	123.969	DMSO	60.5246	DMSO	20.5171	DMSO	51.4907	No Perturbation
126.169	DMSO	68.211	DMSO	64.4789	DMSO	47.2206	DMSO	53.8259	No Perturbation
398.625	DMSO	65.1231	DMSO	42.9066	DMSO	47.3729	DMSO	49.1455	No Perturbation
272.141	DMSO	118.043	DMSO	65.3122	DMSO	63.5256	DMSO	41.7216	No Perturbation
139.559	DMSO	113.447	DMSO	44.2637	DMSO	21.3783	DMSO	52.9951	No Perturbation
180.36	DMSO	69.2434	DMSO	61.3569	DMSO	81.2389	DMSO	75.8062	No Perturbation
176.36	DMSO	67.4208	DMSO	76.9499	DMSO	50.0432	DMSO	50.5305	No Perturbation
89.605	DMSO	90.1571	DMSO	39.5763	DMSO	17.8581	DMSO	41.1957	No Perturbation
256.956	DMSO	80.4792	DMSO	39.1708	DMSO	37.8126	DMSO	48.5867	No Perturbation
146.546	DMSO	71.7229	DMSO	49.8018	DMSO	60.763	DMSO	79.173	No Perturbation
158.604	DMSO	75.089	DMSO	47.7276	DMSO	19.3356	DMSO	43.203	No Perturbation
305.088	DMSO	94.6509	DMSO	56.2754	DMSO	67.2218	DMSO	48.9765	No Perturbation
111.328	DMSO	76.5314	DMSO	57.0383	DMSO	35.0092	DMSO	58.1546	No Perturbation
189.148	DMSO	90.7722	DMSO	53.4121	DMSO	49.545	DMSO	55.2361	No Perturbation
183.464	DMSO	76.5173	DMSO	47.0071	DMSO	40.3368	DMSO	34.5985	No Perturbation
216.806	DMSO	127.177	DMSO	58.3953	DMSO	53.3859	DMSO	69.304	No Perturbation
156.283	DMSO	152.361	DMSO	73.355	DMSO	17.9163	DMSO	35.4276	No Perturbation
243.249	DMSO	58.0361	DMSO	42.6714	DMSO	8.29499	DMSO	50.6345	No Perturbation
271.687	DMSO	87.7029	DMSO	75.4306	DMSO	46.8346	DMSO	38.8068	No Perturbation
127.93	DMSO	62.7786	DMSO	38.1052	DMSO	22.4298	DMSO	55.7634	No Perturbation
128.981	DMSO	76.3692	DMSO	83.8573	DMSO	36.269	DMSO	52.7707	No Perturbation
376.27	DMSO	157.849	DMSO	41.0058	DMSO	52.309	DMSO	61.3151	No Perturbation
161.755	DMSO	121.702	DMSO	42.7583	DMSO	43.8744	DMSO	47.564	No Perturbation
96.8531	DMSO	113.906	DMSO	67.4876	DMSO	55.7366	DMSO	38.2333	No Perturbation
172.809	DMSO	107.993	DMSO	36.4625	DMSO	173.808	DMSO	55.4055	No Perturbation
336.082	DMSO	81.6342	DMSO	41.0125	DMSO	17.4399	DMSO	36.6795	No Perturbation
276.043	DMSO	79.7236	DMSO	43.379	DMSO	46.8531	DMSO	46.3503	No Perturbation
142.414	DMSO	122.756	DMSO	63.1096	DMSO	30.4732	DMSO	51.1744	No Perturbation
21.1883	DMSO	114.407	DMSO	81.526	DMSO	40.9784	DMSO	62.0913	No Perturbation
193.709	DMSO	149.709	DMSO	61.0372	DMSO	46.2417	DMSO	65.6134	No Perturbation
380.688	DMSO	74.3257	DMSO	43.9444	DMSO	39.6745	DMSO	39.0665	No Perturbation
336.762	DMSO	95.3401	DMSO	43.6161	DMSO	146.164	DMSO	39.2195	No Perturbation
133.02	DMSO	91.7322	DMSO	52.7703	DMSO	87.4683	DMSO	44.4431	No Perturbation
145.543	DMSO	72.8546	DMSO	73.9905	DMSO	57.9589	DMSO	44.1075	No Perturbation
166.482	DMSO	173.941	DMSO	47.3146	DMSO	73.8372	DMSO	51.5373	No Perturbation
97.1619	DMSO	77.2893	DMSO	33.7352	DMSO	41.7108	DMSO	11.6751	No Perturbation
189.453	DMSO	72.01	DMSO	41.4605	DMSO	47.8392	DMSO	75.2741	No Perturbation
51.8309	DMSO	92.7288	DMSO	51.653	DMSO	38.305	DMSO	44.2049	No Perturbation
250.23	DMSO	86.7766	DMSO	94.6872	DMSO	24.7151	DMSO	43.52	No Perturbation
233.784	DMSO	76.4427	DMSO	51.6996	DMSO	48.4553	DMSO	67.8331	No Perturbation
168.933	DMSO	72.2542	DMSO	41.3694	DMSO	78.5568	DMSO	47.9006	No Perturbation
241.025	DMSO	115.736	DMSO	66.046	DMSO	40.0819	DMSO	38.8825	No Perturbation
374.222	DMSO	50.6115	DMSO	35.2377	DMSO	39.6284	DMSO	43.6362	No Perturbation
157.665	DMSO	84.3454	DMSO	53.1869	DMSO	86.9328	DMSO	46.4958	No Perturbation
45.8569	DMSO	115.72	DMSO	41.492	DMSO	38.1379	DMSO	13.0799	No Perturbation
168.639	DMSO	64.716	DMSO	48.8806	DMSO	15.0817	DMSO	58.3521	No Perturbation
171.455	DMSO	215.685	DMSO	37.6658	DMSO	4.81319	DMSO	74.1576	No Perturbation
174.848	DMSO	117.595	DMSO	64.0699	DMSO	54.3515	DMSO	13.7691	No Perturbation
175.883	DMSO	89.1039	DMSO	80.6174	DMSO	58.9936	DMSO	59.3401	No Perturbation
210.627	DMSO	90.3204	DMSO	77.4231	DMSO	8.91162	DMSO	73.6202	No Perturbation
285.669	DMSO	63.7853	DMSO	52.2684	DMSO	39.052	DMSO	50.527	No Perturbation
171.233	DMSO	163.13	DMSO	31.739	DMSO	137.716	DMSO	52.4181	No Perturbation
185.21	DMSO	66.1325	DMSO	69.9449	DMSO	55.3593	DMSO	43.3087	No Perturbation
173.177	DMSO	70.9556	DMSO	48.4648	DMSO	36.4948	DMSO	7.89431	No Perturbation
346.779	DMSO	118.308	DMSO	40.3518	DMSO	36.0412	DMSO	36.6085	No Perturbation
232.377	DMSO	69.2644	DMSO	60.9754	DMSO	38.8891	DMSO	71.4192	No Perturbation
79.9474	DMSO	75.5704	DMSO	33.3335	DMSO	39.2798	DMSO	66.2254	No Perturbation
291.336	DMSO	100.712	DMSO	52.8124	DMSO	5.79767	DMSO	17.1071	No Perturbation
112.087	DMSO	104.481	DMSO	71.506	DMSO	5.97181	DMSO	44.7497	No Perturbation
163.641	DMSO	93.4029	DMSO	51.7231	DMSO	58.7906	DMSO	48.1596	No Perturbation
242.216	DMSO	104.668	DMSO	48.1865	DMSO	31.4334	DMSO	58.5983	No Perturbation
127.339	DMSO	69.9527	DMSO	56.3602	DMSO	56.1314	DMSO	51.0544	No Perturbation
114.71	DMSO	54.4853	DMSO	45.9411	DMSO	48.7041	DMSO	51.5317	No Perturbation
113.214	DMSO	159.686	DMSO	35.099	DMSO	61.8396	DMSO	32.9985	No Perturbation
113.343	DMSO	119.804	DMSO	66.6395	DMSO	45.793	DMSO	42.361	No Perturbation
108.032	DMSO	90.7204	DMSO	62.8874	DMSO	25.3627	DMSO	49.5496	No Perturbation
230.89	DMSO	62.3951	DMSO	76.0678	DMSO	39.1445	DMSO	70.4802	No Perturbation
146.795	DMSO	102.072	DMSO	46.2398	DMSO	77.9013	DMSO	25.5922	No Perturbation
103.449	DMSO	242.129	DMSO	60.3555	DMSO	28.8694	DMSO	43.7189	No Perturbation
218.205	DMSO	64.1877	DMSO	74.679	DMSO	60.5231	DMSO	43.3484	No Perturbation
86.6315	DMSO	126.489	DMSO	51.0663	DMSO	62.7733	DMSO	39.3235	No Perturbation
192.469	DMSO	59.8249	DMSO	43.1512	DMSO	124.503	DMSO	60.9192	No Perturbation
109.013	DMSO	71.876	DMSO	37.8564	DMSO	33.9967	DMSO	34.5615	No Perturbation
173.621	DMSO	80.0028	DMSO	36.8713	DMSO	72.2338	DMSO	48.0183	No Perturbation
102.556	DMSO	123.141	DMSO	62.5664	DMSO	44.4278	DMSO	44.9039	No Perturbation
216.31	DMSO	92.2487	DMSO	47.7219	DMSO	71.3691	DMSO	43.6469	No Perturbation
276.505	DMSO	79.295	DMSO	43.0366	DMSO	38.4546	DMSO	39.2684	No Perturbation
258.306	DMSO	69.7681	DMSO	58.3881	DMSO	66.8415	DMSO	56.1118	No Perturbation
140.641	DMSO	65.0341	DMSO	68.1012	DMSO	48.1831	DMSO	39.5791	No Perturbation
23.6286	DMSO	113.845	DMSO	53.2073	DMSO	51.499	DMSO	49.5233	No Perturbation
107.915	DMSO	81.8971	DMSO	45.7464	DMSO	36.9429	DMSO	55.368	No Perturbation
254.381	DMSO	69.3701	DMSO	61.6734	DMSO	88.6399	DMSO	47.7503	No Perturbation
198.112	DMSO	84.61	DMSO	47.8394	DMSO	14.7629	DMSO	55.1971	No Perturbation
199.232	DMSO	58.8025	DMSO	60.8123	DMSO	49.5159	DMSO	55.7054	No Perturbation
195.074	DMSO	62.8996	DMSO	65.933	DMSO	42.7153	DMSO	61.2394	No Perturbation
97.0882	DMSO	64.9324	DMSO	39.7826	DMSO	48.6269	DMSO	50.6245	No Perturbation
100.887	DMSO	90.4357	DMSO	54.4395	DMSO	44.3367	DMSO	69.083	No Perturbation
376.788	DMSO	67.1772	DMSO	41.6034	DMSO	41.2564	DMSO	70.3725	No Perturbation
143.414	DMSO	78.0003	DMSO	43.1164	DMSO	27.237	DMSO	65.9693	No Perturbation
345.334	DMSO	85.8466	DMSO	59.5975	DMSO	36.8235	DMSO	73.3863	No Perturbation
214.72	DMSO	73.3178	DMSO	49.5608	DMSO	36.5384	DMSO	58.3156	No Perturbation
214.283	DMSO	76.3469	DMSO	72.2826	DMSO	93.1072	DMSO	59.6062	No Perturbation
331.6	DMSO	52.5061	DMSO	59.9974	DMSO	14.6056	DMSO	44.6403	No Perturbation
178.916	DMSO	75.6019	DMSO	39.1295	DMSO	72.5095	DMSO	63.9421	No Perturbation
180.37	DMSO	101.144	DMSO	64.3636	DMSO	13.2787	DMSO	68.9323	No Perturbation
292.585	DMSO	96.1404	DMSO	59.1832	DMSO	34.0273	DMSO	76.7609	No Perturbation
205.742	DMSO	112.82	DMSO	64.6265	DMSO	45.6943	DMSO	73.3526	No Perturbation
38.0642	DMSO	98.1807	DMSO	43.7068	DMSO	54.4302	DMSO	48.8082	No Perturbation
251.517	DMSO	108.9	DMSO	74.9308	DMSO	43.6859	DMSO	39.6999	No Perturbation
137.743	DMSO	91.2254	DMSO	43.662	DMSO	15.6739	DMSO	43.9812	No Perturbation
159.021	DMSO	96.6814	DMSO	47.0998	DMSO	50.4178	DMSO	37.7791	No Perturbation
258.888	DMSO	104.23	DMSO	72.0348	DMSO	60.0931	DMSO	47.8926	No Perturbation
104.163	DMSO	71.3154	DMSO	61.1554	DMSO	35.6107	DMSO	59.1069	No Perturbation
187.125	DMSO	52.9666	DMSO	6.83083	DMSO	59.155	DMSO	42.834	No Perturbation
226.227	DMSO	88.5427	DMSO	68.6661	DMSO	13.4914	DMSO	53.4739	No Perturbation
205.361	DMSO	77.3636	DMSO	69.0098	DMSO	39.9744	DMSO	62.3173	No Perturbation
96.537	DMSO	169.16	DMSO	59.8419	DMSO	94.5634	DMSO	74.4559	No Perturbation
85.3609	DMSO	164.877	DMSO	49.5492	DMSO	11.7273	DMSO	45.0408	No Perturbation
106.205	DMSO	114.999	DMSO	33.8524	DMSO	50.0923	DMSO	54.8826	No Perturbation
100.323	DMSO	71.3942	DMSO	47.4533	DMSO	48.5622	DMSO	45.6415	No Perturbation
118.782	DMSO	142.073	DMSO	46.9301	DMSO	43.4656	DMSO	58.0045	No Perturbation
5.43015	DMSO	95.1495	DMSO	57.5742	DMSO	13.3514	DMSO	44.2873	No Perturbation
401.068	DMSO	144.074	DMSO	44.4955	DMSO	26.2006	DMSO	74.4871	No Perturbation
110.641	DMSO	68.7438	DMSO	44.8668	DMSO	8.25997	DMSO	41.6165	No Perturbation
198.104	DMSO	56.8169	DMSO	78.6317	DMSO	65.2364	DMSO	41.2577	No Perturbation
171.553	DMSO	84.9228	DMSO	33.4729	DMSO	26.8108	DMSO	54.6196	No Perturbation
181.856	DMSO	70.5442	DMSO	55.5408	DMSO	66.3111	DMSO	53.0632	No Perturbation
221.823	DMSO	73.3103	DMSO	40.1522	DMSO	33.1184	DMSO	48.4814	No Perturbation
157.087	DMSO	78.8329	DMSO	40.9347	DMSO	32.5397	DMSO	43.0639	No Perturbation
211.34	DMSO	97.9653	DMSO	74.5142	DMSO	31.6347	DMSO	63.4993	No Perturbation
275.828	DMSO	85.8489	DMSO	70.5909	DMSO	113.208	DMSO	63.8972	No Perturbation
780.269	DMSO	74.9046	DMSO	35.1927	DMSO	70.455	DMSO	63.9853	No Perturbation
115.06	DMSO	77.5577	DMSO	64.0018	DMSO	80.6101	DMSO	41.6891	No Perturbation
16.9059	DMSO	81.4855	DMSO	42.8723	DMSO	27.3723	DMSO	51.7391	No Perturbation
75.0943	DMSO	107.963	DMSO	35.0781	DMSO	45.0071	DMSO	46.7865	No Perturbation
126.176	DMSO	75.066	DMSO	66.4626	DMSO	20.6732	DMSO	55.1522	No Perturbation
109.601	DMSO	77.2499	DMSO	40.6852	DMSO	46.5749	DMSO	59.6209	No Perturbation
116.858	DMSO	67.5459	DMSO	38.0366	DMSO	50.3854	DMSO	51.8986	No Perturbation
106.919	DMSO	74.7133	DMSO	53.2809	DMSO	12.8804	DMSO	37.5616	No Perturbation
291.444	DMSO	85.3739	DMSO	44.9432	DMSO	31.52	DMSO	51.7557	No Perturbation
164.646	DMSO	103.397	DMSO	70.3283	DMSO	63.5111	DMSO	69.8666	No Perturbation
126.971	DMSO	98.4124	DMSO	58.8514	DMSO	41.5547	DMSO	76.8111	No Perturbation
152.916	DMSO	174.837	DMSO	44.7695	DMSO	98.2007	DMSO	52.1104	No Perturbation
173.877	DMSO	69.021	DMSO	57.4879	DMSO	37.408	DMSO	48.9994	No Perturbation
132.424	DMSO	123.772	DMSO	50.2066	DMSO	58.2426	DMSO	47.9549	No Perturbation
250.233	DMSO	88.0537	DMSO	45.2855	DMSO	54.6427	DMSO	53.6376	No Perturbation
176.159	DMSO	82.5781	DMSO	69.4067	DMSO	64.9527	DMSO	56.271	No Perturbation
264.504	DMSO	86.6514	DMSO	71.4248	DMSO	45.1514	DMSO	49.1565	No Perturbation
231.073	DMSO	72.3357	DMSO	92.9159	DMSO	49.0011	DMSO	63.614	No Perturbation
109.169	DMSO	69.0785	DMSO	39.2775	DMSO	42.8472	DMSO	63.7964	No Perturbation
271.552	DMSO	67.2005	DMSO	56.004	DMSO	102.629	DMSO	67.2923	No Perturbation
153.557	DMSO	60.6748	DMSO	34.6147	DMSO	9.46196	DMSO	77.1468	No Perturbation
143.593	DMSO	69.648	DMSO	48.4736	DMSO	50.5051	DMSO	45.9378	No Perturbation
214.399	DMSO	75.0315	DMSO	52.8862	DMSO	40.6261	DMSO	57.1502	No Perturbation
492.92	DMSO	136.05	DMSO	36.5865	DMSO	68.2805	DMSO	57.1161	No Perturbation
188.491	DMSO	59.9834	DMSO	48.2544	DMSO	35.7186	DMSO	49.8831	No Perturbation
241.112	DMSO	93.3565	DMSO	51.2289	DMSO	62.6278	DMSO	43.5999	No Perturbation
219.793	DMSO	188.679	DMSO	45.7861	DMSO	30.1329	DMSO	59.4615	No Perturbation
113.156	DMSO	74.8933	DMSO	53.7088	DMSO	48.2204	DMSO	45.6752	No Perturbation
363.793	DMSO	68.054	DMSO	52.0729	DMSO	58.1762	DMSO	45.8755	No Perturbation
136.229	DMSO	72.9482	DMSO	63.9526	DMSO	63.2693	DMSO	57.7307	No Perturbation
7.44998	DMSO	89.3031	DMSO	64.2666	DMSO	8.10761	DMSO	67.3217	No Perturbation
190.523	DMSO	73.318	DMSO	54.4664	DMSO	43.0831	DMSO	16.7168	No Perturbation
137.659	DMSO	164.941	DMSO	39.7875	DMSO	16.8487	DMSO	65.3012	No Perturbation
232.961	DMSO	78.7436	DMSO	50.5409	DMSO	57.2341	DMSO	47.0244	No Perturbation
219.621	DMSO	79.0446	DMSO	77.872	DMSO	44.6196	DMSO	37.9633	No Perturbation
171.194	DMSO	98.9339	DMSO	60.9233	DMSO	49.2631	DMSO	70.8291	No Perturbation
114.003	DMSO	142.021	DMSO	48.9061	DMSO	5.29457	DMSO	37.5973	No Perturbation
127.341	DMSO	80.5792	DMSO	56.5954	DMSO	28.4443	DMSO	26.0415	No Perturbation
526.113	DMSO	66.9389	DMSO	39.7892	DMSO	35.0159	DMSO	47.7722	No Perturbation
279.048	DMSO	65.4377	DMSO	53.0835	DMSO	4.82778	DMSO	41.2836	No Perturbation
246.92	DMSO	71.8472	DMSO	63.3202	DMSO	14.1029	DMSO	40.768	No Perturbation
168.471	DMSO	68.0918	DMSO	46.7973	DMSO	40.3802	DMSO	8.18274	No Perturbation
388.216	DMSO	123.082	DMSO	42.8345	DMSO	34.9105	DMSO	64.8489	No Perturbation
180.425	DMSO	120.735	DMSO	33.3404	DMSO	51.3004	DMSO	43.544	No Perturbation
791.572	DMSO	161.158	DMSO	70.3546	DMSO	62.5887	DMSO	53.7342	No Perturbation
202.107	DMSO	86.8067	DMSO	11.3323	DMSO	41.1084	DMSO	65.0733	No Perturbation
163.695	DMSO	73.0104	DMSO	43.307	DMSO	46.513	DMSO	46.6112	No Perturbation
169.159	DMSO	133.046	DMSO	37.6879	DMSO	90.5988	DMSO	72.6508	No Perturbation
346.094	DMSO	78.538	DMSO	45.7935	DMSO	55.8159	DMSO	36.5629	No Perturbation
209.963	DMSO	137.157	DMSO	12.8439	DMSO	58.9922	DMSO	76.4734	No Perturbation
13.927	DMSO	65.0843	DMSO	43.037	DMSO	43.8738	DMSO	75.5369	No Perturbation
337.513	DMSO	105.096	DMSO	41.8987	DMSO	56.815	DMSO	41.7745	No Perturbation
181.572	DMSO	116.758	DMSO	81.3388	DMSO	66.3867	DMSO	59.0358	No Perturbation
126.299	DMSO	112.611	DMSO	41.632	DMSO	45.8869	DMSO	63.3018	No Perturbation
228.987	DMSO	125.431	DMSO	61.9054	DMSO	59.4984	DMSO	53.7858	No Perturbation
204.185	DMSO	92.0467	DMSO	36.5	DMSO	41.1381	DMSO	35.3509	No Perturbation
178.665	DMSO	119.823	DMSO	53.8732	DMSO	63.2305	DMSO	40.8055	No Perturbation
135.87	DMSO	70.5814	DMSO	79.5154	DMSO	34.8494	DMSO	43.1142	No Perturbation
336.817	DMSO	108.457	DMSO	51.4838	DMSO	7.67907	DMSO	61.7102	No Perturbation
60.2359	DMSO	65.5957	DMSO	34.0333	DMSO	24.4929	DMSO	40.5205	No Perturbation
347.307	DMSO	75.234	DMSO	46.4698	DMSO	48.3775	DMSO	43.2707	No Perturbation
86.6145	DMSO	80.888	DMSO	55.3203	DMSO	13.8237	DMSO	33.187	No Perturbation
192.366	DMSO	91.5902	DMSO	64.9146	DMSO	65.923	DMSO	49.0608	No Perturbation
83.5395	DMSO	113.614	DMSO	55.6883	DMSO	23.8497	DMSO	44.9737	No Perturbation
47.515	DMSO	213.761	DMSO	43.3316	DMSO	5.42826	DMSO	69.1301	No Perturbation
165.683	DMSO	108.282	DMSO	181.29	DMSO	27.9967	DMSO	40.8073	No Perturbation
722.153	DMSO	310.237	DMSO	57.2866	DMSO	44.7129	DMSO	49.254	No Perturbation
205.624	DMSO	73.0195	DMSO	46.3924	DMSO	23.3246	DMSO	40.9129	No Perturbation
202.674	DMSO	62.814	DMSO	61.8986	DMSO	64.895	DMSO	37.8482	No Perturbation
128.935	DMSO	61.9564	DMSO	64.524	DMSO	30.7926	DMSO	54.5386	No Perturbation
98.1213	DMSO	60.5014	DMSO	67.6532	DMSO	43.811	DMSO	70.105	No Perturbation
356.379	DMSO	116.052	DMSO	44.4983	DMSO	35.6477	DMSO	48.3941	No Perturbation
183.653	DMSO	90.7758	DMSO	39.2648	DMSO	65.3632	DMSO	72.1264	No Perturbation
310.785	DMSO	107.291	DMSO	61.0704	DMSO	50.6567	DMSO	43.6431	No Perturbation
587.145	DMSO	68.2214	DMSO	55.3525	DMSO	107.423	DMSO	12.822	No Perturbation
220.972	DMSO	106.254	DMSO	36.5802	DMSO	38.2671	DMSO	52.1233	No Perturbation
115.907	DMSO	116.207	DMSO	73.2076	DMSO	30.7534	DMSO	43.7643	No Perturbation
99.1279	DMSO	109.164	DMSO	70.576	DMSO	20.5605	DMSO	32.5614	No Perturbation
118.935	DMSO	88.9865	DMSO	45.8423	DMSO	5.53313	DMSO	52.923	No Perturbation
160.575	DMSO	252.049	DMSO	37.8235	DMSO	42.5976	DMSO	57.9762	No Perturbation
135.914	DMSO	80.6303	DMSO	55.3982	DMSO	37.714	DMSO	69.3895	No Perturbation
79.5976	DMSO	103.95	DMSO	74.3502	DMSO	29.3777	DMSO	45.9002	No Perturbation
170.212	DMSO	118.159	DMSO	49.5308	DMSO	66.9724	DMSO	8.47349	No Perturbation
110.781	DMSO	62.3984	DMSO	42.5322	DMSO	45.1828	DMSO	76.6172	No Perturbation
92.6858	DMSO	86.3209	DMSO	70.8706	DMSO	49.6286	DMSO	76.9733	No Perturbation
162.392	DMSO	60.5697	DMSO	74.7602	DMSO	83.2191	DMSO	76.0015	No Perturbation
206.87	DMSO	62.7331	DMSO	59.4825	DMSO	46.0859	DMSO	59.0007	No Perturbation
169.886	DMSO	104.329	DMSO	48.5027	DMSO	38.4202	DMSO	49.4907	No Perturbation
82.8113	DMSO	98.1975	DMSO	38.3189	DMSO	9.41221	DMSO	74.6309	No Perturbation
95.1304	DMSO	67.3637	DMSO	39.6726	DMSO	18.4555	DMSO	54.1815	No Perturbation
149.877	DMSO	99.4641	DMSO	70.6768	DMSO	41.2665	DMSO	40.6604	No Perturbation
319.894	DMSO	80.3662	DMSO	56.52	DMSO	27.3223	DMSO	67.3159	No Perturbation
94.6436	DMSO	50.3933	DMSO	39.8388	DMSO	46.3498	DMSO	38.5822	No Perturbation
142.964	DMSO	66.5676	DMSO	59.2342	DMSO	12.3251	DMSO	41.7272	No Perturbation
138.006	DMSO	77.4981	DMSO	46.4476	DMSO	8.89268	DMSO	49.3143	No Perturbation
151.504	DMSO	66.0042	DMSO	65.572	DMSO	41.6879	DMSO	59.2091	No Perturbation
219.299	DMSO	75.9647	DMSO	41.0157	DMSO	29.7641	DMSO	48.5639	No Perturbation
275.029	DMSO	81.8119	DMSO	36.6222	DMSO	28.6283	DMSO	50.801	No Perturbation
395.797	DMSO	142.151	DMSO	38.4728	DMSO	67.1674	DMSO	48.0584	No Perturbation
175.825	DMSO	79.2868	DMSO	46.6418	DMSO	33.3568	DMSO	59.2727	No Perturbation
224.745	DMSO	67.4842	DMSO	41.5325	DMSO	65.9885	DMSO	32.6365	No Perturbation
220.826	DMSO	84.029	DMSO	37.9601	DMSO	16.2299	DMSO	61.6875	No Perturbation
83.7582	DMSO	64.8005	DMSO	62.3852	DMSO	56.8616	DMSO	41.6923	No Perturbation
734.006	DMSO	68.5652	DMSO	64.8603	DMSO	49.7698	DMSO	39.6872	No Perturbation
214.454	DMSO	57.2977	DMSO	71.5786	DMSO	66.0769	DMSO	54.8667	No Perturbation
233.87	DMSO	70.9722	DMSO	40.1723	DMSO	33.8589	DMSO	26.9068	No Perturbation
95.8667	DMSO	96.559	DMSO	49.4828	DMSO	55.4638	DMSO	68.8161	No Perturbation
204.738	DMSO	83.3003	DMSO	72.0196	DMSO	12.7782	DMSO	67.0406	No Perturbation
10.0915	DMSO	67.3053	DMSO	64.5218	DMSO	39.8194	DMSO	69.0132	No Perturbation
131.379	DMSO	177.451	DMSO	119.589	DMSO	14.5026	DMSO	43.1635	No Perturbation
108.051	DMSO	147.83	DMSO	70.7147	DMSO	34.6463	DMSO	19.0412	No Perturbation
110.782	DMSO	96.4744	DMSO	92.0605	DMSO	53.6756	DMSO	55.2762	No Perturbation
131.534	DMSO	63.2821	DMSO	51.7651	DMSO	8.63535	DMSO	53.8768	No Perturbation
313.247	DMSO	59.6601	DMSO	72.665	DMSO	40.0958	DMSO	41.7912	No Perturbation
81.972	DMSO	60.444	DMSO	54.2472	DMSO	37.1301	DMSO	66.8254	No Perturbation
123.73	DMSO	74.633	DMSO	55.8275	DMSO	61.3382	DMSO	35.7664	No Perturbation
367.367	DMSO	76.0638	DMSO	18.8303	DMSO	52.0691	DMSO	44.601	No Perturbation
74.2574	DMSO	58.0187	DMSO	51.9509	DMSO	33.0554	DMSO	42.2561	No Perturbation
135.403	DMSO	53.7541	DMSO	55.5327	DMSO	31.3259	DMSO	40.3258	No Perturbation
222.214	DMSO	102.761	DMSO	52.0871	DMSO	31.978	DMSO	41.5968	No Perturbation
192.129	DMSO	107.386	DMSO	64.9385	DMSO	46.9034	DMSO	45.1001	No Perturbation
169.357	DMSO	136.628	DMSO	42.346	DMSO	11.6845	DMSO	36.2062	No Perturbation
121.996	DMSO	70.6973	DMSO	36.4423	DMSO	61.4032	DMSO	78.2473	No Perturbation
148.087	DMSO	73.6899	DMSO	61.2478	DMSO	36.0233	DMSO	45.8361	No Perturbation
197.425	DMSO	74.5351	DMSO	35.599	DMSO	54.613	DMSO	40.0438	No Perturbation
153.181	DMSO	109.743	DMSO	72.2538	DMSO	102.013	DMSO	41.792	No Perturbation
254.194	DMSO	63.9471	DMSO	56.1222	DMSO	38.6151	DMSO	57.7593	No Perturbation
116.886	DMSO	58.5088	DMSO	60.6404	DMSO	17.8283	DMSO	57.2428	No Perturbation
277.113	DMSO	62.7938	DMSO	66.6371	DMSO	35.6338	DMSO	46.6915	No Perturbation
305.982	DMSO	76.9383	DMSO	43.6633	DMSO	55.101	DMSO	83.4463	No Perturbation
277.706	DMSO	84.8354	DMSO	43.5076	DMSO	75.0709	DMSO	58.5482	No Perturbation
72.1807	DMSO	30.1958	DMSO	43.6594	DMSO	25.3615	DMSO	49.4692	No Perturbation
267.476	DMSO	93.7097	DMSO	47.2268	DMSO	14.1814	DMSO	43.5857	No Perturbation
332.957	DMSO	82.4263	DMSO	60.1931	DMSO	44.5026	DMSO	46.3602	No Perturbation
155.643	DMSO	88.1061	DMSO	37.9533	DMSO	63.9655	DMSO	40.241	No Perturbation
86.4531	DMSO	100.982	DMSO	34.2797	DMSO	28.121	DMSO	68.458	No Perturbation
164.602	DMSO	72.7104	DMSO	63.7295	DMSO	35.2951	DMSO	48.6595	No Perturbation
140.284	DMSO	86.5252	DMSO	40.7525	DMSO	11.313	DMSO	40.9892	No Perturbation
139.46	DMSO	68.8699	DMSO	54.1717	DMSO	58.5304	DMSO	43.2761	No Perturbation
152.713	DMSO	69.4525	DMSO	38.7259	DMSO	70.7047	DMSO	40.4813	No Perturbation
185.979	DMSO	126.263	DMSO	34.7783	DMSO	19.3138	DMSO	78.4051	No Perturbation
210.198	DMSO	102.254	DMSO	48.0165	DMSO	28.4927	DMSO	76.4349	No Perturbation
173.399	DMSO	60.8677	DMSO	41.8652	DMSO	8.81858	DMSO	72.0102	No Perturbation
239.026	DMSO	100.203	DMSO	38.3026	DMSO	49.6521	DMSO	46.8434	No Perturbation
80.9089	DMSO	85.207	DMSO	40.3543	DMSO	30.644	DMSO	61.5424	No Perturbation
106.613	DMSO	113.784	DMSO	49.227	DMSO	14.926	DMSO	39.6552	No Perturbation
171.622	DMSO	159.352	DMSO	59.9059	DMSO	38.111	DMSO	53.9183	No Perturbation
244.632	DMSO	77.6135	DMSO	63.4766	DMSO	43.221	DMSO	62.4852	No Perturbation
185.047	DMSO	229.747	DMSO	54.9488	DMSO	39.6923	DMSO	66.0866	No Perturbation
6.55552	DMSO	78.1935	DMSO	69.9924	DMSO	10.3562	DMSO	72.8196	No Perturbation
224.78	DMSO	86.311	DMSO	67.8541	DMSO	8.59841	DMSO	48.3574	No Perturbation
19.6433	DMSO	54.8483	DMSO	33.1685	DMSO	51.1348	DMSO	74.0418	No Perturbation
138.87	DMSO	66.7627	DMSO	36.9437	DMSO	110.586	DMSO	60.6276	No Perturbation
164.518	DMSO	122.385	DMSO	66.27	DMSO	106.099	DMSO	42.8432	No Perturbation
174.347	DMSO	106.173	DMSO	52.3042	DMSO	45.7496	DMSO	56.2603	No Perturbation
216.931	DMSO	135.559	DMSO	39.4265	DMSO	163.632	DMSO	42.3838	No Perturbation
68.2226	DMSO	103.39	DMSO	57.6478	DMSO	42.3343	DMSO	53.608	No Perturbation
151.803	DMSO	97.6247	DMSO	56.0279	DMSO	35.0517	DMSO	79.867	No Perturbation
168.65	DMSO	84.1276	DMSO	62.75	DMSO	35.0852	DMSO	46.9443	No Perturbation
140.664	DMSO	74.2786	DMSO	52.9668	DMSO	83.1705	DMSO	46.0009	No Perturbation
177.181	DMSO	118.304	DMSO	36.784	DMSO	39.8801	DMSO	46.3513	No Perturbation
117.811	DMSO	72.0501	DMSO	79.2223	DMSO	36.5758	DMSO	35.7031	No Perturbation
266.918	DMSO	89.7598	DMSO	85.5397	DMSO	76.5069	DMSO	35.102	No Perturbation
180.712	DMSO	164.278	DMSO	42.8621	DMSO	76.3224	DMSO	42.9999	No Perturbation
166.016	DMSO	63.6146	DMSO	33.9899	DMSO	40.7451	DMSO	52.7959	No Perturbation
120.116	DMSO	106.997	DMSO	38.9175	DMSO	39.5274	DMSO	41.8706	No Perturbation
160.62	DMSO	68.5328	DMSO	64.8402	DMSO	14.7636	DMSO	49.659	No Perturbation
144.933	DMSO	8.64329	DMSO	49.8509	DMSO	40.0954	DMSO	43.0223	No Perturbation
339.223	DMSO	127.873	DMSO	73.2655	DMSO	21.2245	DMSO	6.4944	No Perturbation
155.897	DMSO	110.201	DMSO	35.76	DMSO	49.2643	DMSO	10.6328	No Perturbation
231.231	DMSO	111.872	DMSO	41.6174	DMSO	58.4025	DMSO	42.5764	No Perturbation
406.666	DMSO	86.9826	DMSO	86.3162	DMSO	46.8003	DMSO	40.917	No Perturbation
241.028	DMSO	96.3241	DMSO	61.4807	DMSO	39.3064	DMSO	45.6674	No Perturbation
355.726	DMSO	75.8304	DMSO	36.616	DMSO	43.3281	DMSO	79.5054	No Perturbation
101.053	DMSO	225.875	DMSO	45.7981	DMSO	36.9735	DMSO	41.1272	No Perturbation
112.628	DMSO	61.6831	DMSO	54.6609	DMSO	32.7016	DMSO	43.2854	No Perturbation
316.451	DMSO	54.3278	DMSO	33.0698	DMSO	48.4104	DMSO	55.1127	No Perturbation
90.0277	DMSO	81.1278	DMSO	44.8182	DMSO	42.3466	DMSO	43.1554	No Perturbation
221.968	DMSO	83.3179	DMSO	54.5957	DMSO	41.2606	DMSO	51.2603	No Perturbation
109.788	DMSO	52.0591	DMSO	37.5923	DMSO	5.33271	DMSO	70.9614	No Perturbation
244.414	DMSO	133.032	DMSO	39.477	DMSO	144.006	DMSO	46.3682	No Perturbation
147.117	DMSO	136.927	DMSO	65.9163	DMSO	12.6914	DMSO	40.0862	No Perturbation
169.376	DMSO	92.1695	DMSO	48.1788	DMSO	43.9809	DMSO	40.7626	No Perturbation
103.727	DMSO	102.352	DMSO	37.2807	DMSO	50.0651	DMSO	46.6634	No Perturbation
205.909	DMSO	130.228	DMSO	37.2508	DMSO	59.4768	DMSO	39.2854	No Perturbation
117.798	DMSO	79.8804	DMSO	70.8036	DMSO	37.9886	DMSO	55.8146	No Perturbation
406.448	DMSO	66.3972	DMSO	91.9776	DMSO	50.3524	DMSO	61.6749	No Perturbation
145.179	DMSO	63.2808	DMSO	43.0184	DMSO	36.364	DMSO	51.7734	No Perturbation
189.123	DMSO	67.4987	DMSO	65.7627	DMSO	70.997	DMSO	45.7874	No Perturbation
119.701	DMSO	102.521	DMSO	77.513	DMSO	30.3828	DMSO	39.9242	No Perturbation
104.235	DMSO	126.365	DMSO	38.1767	DMSO	34.8225	DMSO	46.284	No Perturbation
232.933	DMSO	89.642	DMSO	56.4045	DMSO	8.60102	DMSO	42.5548	No Perturbation
235.098	DMSO	136.331	DMSO	72.3594	DMSO	57.8358	DMSO	45.0109	No Perturbation
161.488	DMSO	81.3537	DMSO	56.9679	DMSO	34.0747	DMSO	55.2062	No Perturbation
273.211	DMSO	172.382	DMSO	56.6598	DMSO	14.8863	DMSO	43.6338	No Perturbation
130.722	DMSO	130.634	DMSO	36.0997	DMSO	5.79524	DMSO	70.3156	No Perturbation
157.33	DMSO	75.7416	DMSO	45.1478	DMSO	34.5825	DMSO	67.6036	No Perturbation
107.723	DMSO	60.3847	DMSO	64.1832	DMSO	53.3721	DMSO	39.3664	No Perturbation
318.768	DMSO	77.3713	DMSO	34.9803	DMSO	12.6871	DMSO	86.4859	No Perturbation
443.758	DMSO	110.549	DMSO	42.1481	DMSO	50.6776	DMSO	57.1289	No Perturbation
155.541	DMSO	71.2549	DMSO	64.3514	DMSO	58.5835	DMSO	71.0336	No Perturbation
160.643	DMSO	57.0713	DMSO	78.0421	DMSO	49.7659	DMSO	40.832	No Perturbation
229.124	DMSO	113.818	DMSO	77.9438	DMSO	36.5093	DMSO	53.3629	No Perturbation
148.377	DMSO	104.873	DMSO	79.3839	DMSO	38.696	DMSO	71.7052	No Perturbation
225.888	DMSO	67.555	DMSO	58.3196	DMSO	34.5013	DMSO	61.391	No Perturbation
235.122	DMSO	68.2482	DMSO	61.3105	DMSO	59.9012	DMSO	71.7961	No Perturbation
249.626	DMSO	56.3938	DMSO	66.4931	DMSO	74.4741	DMSO	41.3761	No Perturbation
147.932	DMSO	67.3734	DMSO	40.2196	DMSO	38.4327	DMSO	7.84191	No Perturbation
145.525	DMSO	77.7016	DMSO	42.664	DMSO	9.12609	DMSO	48.1712	No Perturbation
248.399	DMSO	64.0895	DMSO	57.4634	DMSO	44.421	DMSO	50.0406	No Perturbation
241.144	DMSO	81.1543	DMSO	40.7188	DMSO	39.4847	DMSO	75.2823	No Perturbation
107.661	DMSO	85.4137	DMSO	44.8894	DMSO	35.7193	DMSO	72.3645	No Perturbation
145.905	DMSO	92.9901	DMSO	43.4187	DMSO	60.0327	DMSO	45.9184	No Perturbation
178.162	DMSO	133.046	DMSO	42.3493	DMSO	46.3614	DMSO	36.2831	No Perturbation
172.749	DMSO	99.7365	DMSO	58.0342	DMSO	55.0855	DMSO	60.5752	No Perturbation
104.645	DMSO	74.6753	DMSO	45.3638	DMSO	30.6186	DMSO	60.9921	No Perturbation
243.834	DMSO	53.8113	DMSO	74.5952	DMSO	65.4404	DMSO	7.57157	No Perturbation
296.114	DMSO	69.1591	DMSO	49.1732	DMSO	23.2153	DMSO	69.7102	No Perturbation
118.04	DMSO	77.9832	DMSO	85.7411	DMSO	40.9591	DMSO	57.827	No Perturbation
399.487	DMSO	72.1504	DMSO	37.4797	DMSO	30.4506	DMSO	33.0554	No Perturbation
99.6064	DMSO	156.885	DMSO	47.6145	DMSO	75.6406	DMSO	9.56547	No Perturbation
200.131	DMSO	81.6887	DMSO	60.7506	DMSO	59.4597	DMSO	73.3961	No Perturbation
200.623	DMSO	89.9266	DMSO	44.5797	DMSO	40.8592	DMSO	41.9617	No Perturbation
137.036	DMSO	60.2285	DMSO	60.2964	DMSO	71.0446	DMSO	47.1458	No Perturbation
557.396	DMSO	106.689	DMSO	49.7291	DMSO	15.3783	DMSO	56.17	No Perturbation
229.779	DMSO	67.5913	DMSO	39.2629	DMSO	33.0603	DMSO	45.2013	No Perturbation
191.039	DMSO	119.224	DMSO	55.904	DMSO	38.6162	DMSO	48.7346	No Perturbation
38.5711	DMSO	87.2092	DMSO	63.1686	DMSO	43.2174	DMSO	100.156	No Perturbation
338.719	DMSO	127.11	DMSO	72.1649	DMSO	62.0004	DMSO	56.2618	No Perturbation
319.117	DMSO	126.316	DMSO	73.6617	DMSO	59.1759	DMSO	12.6594	No Perturbation
253.096	DMSO	82.1011	DMSO	37.6141	DMSO	60.0237	DMSO	75.2912	No Perturbation
112.865	DMSO	83.8685	DMSO	44.6429	DMSO	18.9429	DMSO	39.9404	No Perturbation
98.9509	DMSO	133.811	DMSO	60.3036	DMSO	15.5656	DMSO	53.7764	No Perturbation
152.542	DMSO	96.3236	DMSO	71.2447	DMSO	31.2577	DMSO	63.0926	No Perturbation
84.0859	DMSO	70.3479	DMSO	66.9126	DMSO	40.3346	DMSO	36.9204	No Perturbation
158.788	DMSO	312.34	DMSO	56.8515	DMSO	34.2395	DMSO	6.63981	No Perturbation
117.644	DMSO	219.464	DMSO	49.7234	DMSO	57.0161	DMSO	42.3094	No Perturbation
170.801	DMSO	98.906	DMSO	44.3748	DMSO	27.0995	DMSO	77.8917	No Perturbation
276.151	DMSO	84.9924	DMSO	64.8395	DMSO	29.1261	DMSO	45.7892	No Perturbation
161.588	DMSO	148.273	DMSO	31.1328	DMSO	27.3169	DMSO	53.6226	No Perturbation
258.422	DMSO	77.2938	DMSO	65.6383	DMSO	98.4772	DMSO	46.8499	No Perturbation
389.211	DMSO	104.827	DMSO	77.6298	DMSO	55.3919	DMSO	75.9956	No Perturbation
241.132	DMSO	147.471	DMSO	47.6989	DMSO	42.4889	DMSO	41.3219	No Perturbation
107.995	DMSO	128.949	DMSO	50.7295	DMSO	63.6931	DMSO	36.0077	No Perturbation
116.464	DMSO	83.8693	DMSO	44.1394	DMSO	38.7154	DMSO	51.7028	No Perturbation
348.051	DMSO	185.037	DMSO	41.9817	DMSO	162.764	DMSO	40.0208	No Perturbation
203.426	DMSO	100.927	DMSO	39.9701	DMSO	28.044	DMSO	46.068	No Perturbation
201.009	DMSO	213.556	DMSO	57.1168	DMSO	29.3904	DMSO	40.2536	No Perturbation
172.68	DMSO	106.899	DMSO	46.0169	DMSO	18.0243	DMSO	40.0254	No Perturbation
411.994	DMSO	67.9774	DMSO	58.731	DMSO	46.6526	DMSO	39.1112	No Perturbation
115.348	DMSO	62.6688	DMSO	69.1989	DMSO	37.3986	DMSO	62.3273	No Perturbation
261.854	DMSO	13.5538	DMSO	63.8651	DMSO	31.1069	DMSO	40.9442	No Perturbation
145.469	DMSO	71.4505	DMSO	74.7193	DMSO	76.4468	DMSO	52.3114	No Perturbation
157.72	DMSO	119.859	DMSO	35.3359	DMSO	49.8704	DMSO	42.5981	No Perturbation
231.732	DMSO	74.9109	DMSO	39.2437	DMSO	13.7275	DMSO	41.6642	No Perturbation
133.739	DMSO	64.4642	DMSO	49.6024	DMSO	43.4363	DMSO	54.0146	No Perturbation
126.946	DMSO	67.9996	DMSO	51.5547	DMSO	52.5287	DMSO	42.3342	No Perturbation
191.728	DMSO	113.402	DMSO	41.2257	DMSO	46.4772	DMSO	12.1564	No Perturbation
119.004	DMSO	104.508	DMSO	64.6872	DMSO	13.6643	DMSO	56.8624	No Perturbation
415.924	DMSO	72.479	DMSO	41.8033	DMSO	6.64393	DMSO	44.3464	No Perturbation
184.28	DMSO	72.7182	DMSO	43.4455	DMSO	19.8891	DMSO	46.7157	No Perturbation
177.353	DMSO	186.578	DMSO	33.7585	DMSO	55.7834	DMSO	44.5479	No Perturbation
172.833	DMSO	100.049	DMSO	38.3605	DMSO	70.4973	DMSO	72.411	No Perturbation
247.269	DMSO	71.0939	DMSO	48.4211	DMSO	5.72322	DMSO	76.2636	No Perturbation
135.904	DMSO	71.7511	DMSO	15.3554	DMSO	59.2319	DMSO	42.0229	No Perturbation
183.449	DMSO	84.9763	DMSO	48.4295	DMSO	47.5418	DMSO	54.7898	No Perturbation
563.238	DMSO	135.533	DMSO	43.6181	DMSO	41.0329	DMSO	45.9191	No Perturbation
207.71	DMSO	91.6407	DMSO	77.7327	DMSO	65.2099	DMSO	55.3734	No Perturbation
229.873	DMSO	74.8401	DMSO	61.6209	DMSO	13.6548	DMSO	40.0893	No Perturbation
133.435	DMSO	91.5263	DMSO	39.608	DMSO	47.7404	DMSO	38.7533	No Perturbation
125.672	DMSO	93.0355	DMSO	64.9895	DMSO	68.7116	DMSO	58.4909	No Perturbation
125.59	DMSO	122.861	DMSO	43.414	DMSO	65.1926	DMSO	32.6812	No Perturbation
105.812	DMSO	89.1035	DMSO	40.9242	DMSO	43.078	DMSO	39.7732	No Perturbation
200.927	DMSO	88.5479	DMSO	60.9335	DMSO	45.9072	DMSO	39.809	No Perturbation
354.385	DMSO	86.6343	DMSO	23.152	DMSO	70.8818	DMSO	46.3607	No Perturbation
124.591	DMSO	84.9368	DMSO	41.1734	DMSO	64.5299	DMSO	56.1595	No Perturbation
77.4755	DMSO	103.1	DMSO	39.5375	DMSO	52.3778	DMSO	38.805	No Perturbation
100.057	DMSO	88.5885	DMSO	40.2368	DMSO	59.4775	DMSO	61.7576	No Perturbation
119.25	DMSO	58.0418	DMSO	49.9669	DMSO	79.7166	DMSO	55.1677	No Perturbation
231.575	DMSO	86.8542	DMSO	37.5322	DMSO	47.1223	DMSO	60.6266	No Perturbation
181.05	DMSO	117.791	DMSO	46.3097	DMSO	42.5969	DMSO	40.7499	No Perturbation
293.098	DMSO	73.0557	DMSO	53.6806	DMSO	20.5342	DMSO	62.0301	No Perturbation
148.369	DMSO	207.743	DMSO	44.8962	DMSO	123.577	DMSO	52.1864	No Perturbation
326.727	DMSO	72.1806	DMSO	46.8713	DMSO	19.4858	DMSO	71.6612	No Perturbation
315.796	DMSO	103.075	DMSO	42.6725	DMSO	41.886	DMSO	60.5321	No Perturbation
168.864	DMSO	66.6025	DMSO	48.2788	DMSO	40.9509	DMSO	36.4269	No Perturbation
89.7801	DMSO	76.7834	DMSO	61.7484	DMSO	37.9292	DMSO	65.463	No Perturbation
412.238	DMSO	81.9368	DMSO	65.481	DMSO	38.6393	DMSO	43.0244	No Perturbation
87.1371	DMSO	78.5372	DMSO	66.843	DMSO	18.4444	DMSO	41.8851	No Perturbation
154.171	DMSO	54.5825	DMSO	45.7091	DMSO	34.8094	DMSO	40.3149	No Perturbation
92.8853	DMSO	133.241	DMSO	64.1601	DMSO	39.2581	DMSO	45.197	No Perturbation
391.859	DMSO	71.5814	DMSO	98.2617	DMSO	44.0009	DMSO	51.1014	No Perturbation
257.468	DMSO	57.6417	DMSO	52.228	DMSO	40.2064	DMSO	54.4389	No Perturbation
280.65	DMSO	119.618	DMSO	43.3529	DMSO	61.9065	DMSO	39.1103	No Perturbation
221.712	DMSO	63.8798	DMSO	79.1844	DMSO	28.6039	DMSO	38.6624	No Perturbation
244.655	DMSO	62.9536	DMSO	63.545	DMSO	43.5791	DMSO	33.6149	No Perturbation
340.736	DMSO	89.6826	DMSO	65.3076	DMSO	40.0835	DMSO	22.9445	No Perturbation
407.238	DMSO	92.0797	DMSO	54.1137	DMSO	57.5345	DMSO	60.7709	No Perturbation
171.86	DMSO	69.6394	DMSO	33.8418	DMSO	39.0694	DMSO	76.2119	No Perturbation
285.362	DMSO	126.219	DMSO	55.8543	DMSO	37.6499	DMSO	111.719	No Perturbation
114.492	DMSO	91.2813	DMSO	42.3264	DMSO	85.0286	DMSO	46.9648	No Perturbation
180.872	DMSO	74.5966	DMSO	48.3337	DMSO	57.7611	DMSO	57.5732	No Perturbation
211.324	DMSO	123.437	DMSO	58.2742	DMSO	13.315	DMSO	18.6349	No Perturbation
344.344	DMSO	60.2019	DMSO	45.273	DMSO	59.2532	DMSO	57.2774	No Perturbation
127.04	DMSO	96.9338	DMSO	46.6656	DMSO	56.3261	DMSO	54.1943	No Perturbation
211.863	DMSO	110.42	DMSO	37.0527	DMSO	61.4542	DMSO	52.7192	No Perturbation
136.905	DMSO	82.8082	DMSO	98.1055	DMSO	43.4076	DMSO	39.7548	No Perturbation
628.738	DMSO	102.098	DMSO	85.7735	DMSO	50.2797	DMSO	50.1835	No Perturbation
107.152	DMSO	145.94	DMSO	44.0034	DMSO	35.0543	DMSO	63.1019	No Perturbation
81.8212	DMSO	81.2536	DMSO	45.9641	DMSO	37.9613	DMSO	63.0289	No Perturbation
420.227	DMSO	145.682	DMSO	58.7949	DMSO	34.8893	DMSO	50.2255	No Perturbation
125.514	DMSO	209.97	DMSO	41.3526	DMSO	17.8242	DMSO	52.1637	No Perturbation
321.475	DMSO	63.3308	DMSO	38.6629	DMSO	50.2191	DMSO	118.43	No Perturbation
346.237	DMSO	62.2734	DMSO	40.7954	DMSO	78.3691	DMSO	87.2093	No Perturbation
159.558	DMSO	86.3322	DMSO	59.7133	DMSO	48.7726	DMSO	8.36749	No Perturbation
239.917	DMSO	64.742	DMSO	53.9563	DMSO	36.4714	DMSO	53.2076	No Perturbation
142.55	DMSO	73.7596	DMSO	77.0418	DMSO	56.5715	DMSO	11.8299	No Perturbation
189.752	DMSO	100.99	DMSO	56.6768	DMSO	37.8161	DMSO	37.9406	No Perturbation
239.463	DMSO	59.5562	DMSO	75.4322	DMSO	21.2581	DMSO	65.3048	No Perturbation
214.714	DMSO	93.2444	DMSO	59.5132	DMSO	43.4661	DMSO	37.508	No Perturbation
224.432	DMSO	98.1808	DMSO	47.1895	DMSO	10.868	DMSO	13.1087	No Perturbation
229.871	DMSO	133.03	DMSO	41.9492	DMSO	48.5219	DMSO	35.4474	No Perturbation
188.727	DMSO	55.6518	DMSO	39.9893	DMSO	13.1944	DMSO	53.2414	No Perturbation
105.987	DMSO	106.237	DMSO	46.1672	DMSO	53.1859	DMSO	44.8832	No Perturbation
179.435	DMSO	82.6724	DMSO	34.6664	DMSO	45.5104	DMSO	6.67364	No Perturbation
253.651	DMSO	65.8191	DMSO	40.4611	DMSO	13.4963	DMSO	58.8571	No Perturbation
175.063	DMSO	94.2081	DMSO	47.8137	DMSO	36.1188	DMSO	55.851	No Perturbation
127.651	DMSO	87.2888	DMSO	36.6475	DMSO	93.8465	DMSO	66.4927	No Perturbation
270.12	DMSO	233.87	DMSO	52.7852	DMSO	43.6294	DMSO	80.0732	No Perturbation
258.514	DMSO	150.358	DMSO	55.2958	DMSO	27.3218	DMSO	46.3765	No Perturbation
403.21	DMSO	81.2154	DMSO	48.5831	DMSO	33.9942	DMSO	39.3991	No Perturbation
228.141	DMSO	127.491	DMSO	15.8331	DMSO	43.3912	DMSO	5.00276	No Perturbation
261.066	DMSO	81.3541	DMSO	79.2732	DMSO	66.6886	DMSO	60.3999	No Perturbation
120.703	DMSO	128.864	DMSO	51.4059	DMSO	76.2626	DMSO	45.6718	No Perturbation
116.656	DMSO	187.904	DMSO	44.8036	DMSO	7.88945	DMSO	62.4707	No Perturbation
147.283	DMSO	83.7876	DMSO	73.2126	DMSO	16.3115	DMSO	79.6331	No Perturbation
105.641	DMSO	72.5882	DMSO	70.714	DMSO	32.2268	DMSO	49.7996	No Perturbation
103.056	DMSO	58.2154	DMSO	46.4075	DMSO	68.7966	DMSO	34.6139	No Perturbation
304.098	DMSO	74.3771	DMSO	55.0976	DMSO	45.688	DMSO	48.3986	No Perturbation
155.607	DMSO	105.017	DMSO	65.6364	DMSO	65.2242	DMSO	52.1486	No Perturbation
362.877	DMSO	60.9357	DMSO	40.1245	DMSO	32.8145	DMSO	55.9964	No Perturbation
345.812	DMSO	77.627	DMSO	39.4146	DMSO	38.5359	DMSO	62.7027	No Perturbation
261.942	DMSO	63.1548	DMSO	35.0797	DMSO	37.7496	DMSO	57.5643	No Perturbation
142.261	DMSO	190.102	DMSO	47.4255	DMSO	71.2625	DMSO	61.7581	No Perturbation
108.603	DMSO	147.486	DMSO	37.5673	DMSO	507.042	DMSO	49.9139	No Perturbation
309.349	DMSO	190.666	DMSO	42.2407	DMSO	15.266	DMSO	45.155	No Perturbation
150.178	DMSO	88.0044	DMSO	68.4149	DMSO	46.1531	DMSO	61.3025	No Perturbation
134.29	DMSO	63.4464	DMSO	55.6885	DMSO	29.5747	DMSO	60.3281	No Perturbation
151.559	DMSO	119.826	DMSO	93.206	DMSO	66.7863	DMSO	47.2672	No Perturbation
264.404	DMSO	66.8728	DMSO	38.0035	DMSO	52.3685	DMSO	37.4226	No Perturbation
132.729	DMSO	121.268	DMSO	34.9058	DMSO	13.1043	DMSO	59.7627	No Perturbation
182.715	DMSO	59.657	DMSO	65.3641	DMSO	41.2676	DMSO	46.02	No Perturbation
116.128	DMSO	57.2896	DMSO	58.9978	DMSO	11.6616	DMSO	50.5577	No Perturbation
353.414	DMSO	94.4828	DMSO	59.9827	DMSO	53.9511	DMSO	52.7993	No Perturbation
154.976	DMSO	56.6923	DMSO	33.3727	DMSO	53.5777	DMSO	43.4712	No Perturbation
286.934	DMSO	125.44	DMSO	50.7846	DMSO	36.4803	DMSO	39.491	No Perturbation
147.355	DMSO	135.196	DMSO	66.0967	DMSO	14.562	DMSO	51.1336	No Perturbation
187.342	DMSO	89.888	DMSO	74.7014	DMSO	15.759	DMSO	43.2831	No Perturbation
190.207	DMSO	77.346	DMSO	28.6823	DMSO	20.6735	DMSO	82.9908	No Perturbation
433.812	DMSO	160.443	DMSO	47.2883	DMSO	42.9035	DMSO	42.4617	No Perturbation
148.248	DMSO	84.3648	DMSO	48.5931	DMSO	25.3862	DMSO	57.4667	No Perturbation
206.944	DMSO	72.3079	DMSO	48.6537	DMSO	77.1937	DMSO	58.1411	No Perturbation
137.39	DMSO	120.594	DMSO	35.2901	DMSO	45.6332	DMSO	55.7319	No Perturbation
146.146	DMSO	81.7118	DMSO	43.4784	DMSO	79.3175	DMSO	68.6774	No Perturbation
121.044	DMSO	77.2747	DMSO	56.2779	DMSO	47.5837	DMSO	48.0888	No Perturbation
352.249	DMSO	61.7104	DMSO	58.1251	DMSO	25.5879	DMSO	55.4408	No Perturbation
151.151	DMSO	126.544	DMSO	46.0089	DMSO	55.4352	DMSO	47.6213	No Perturbation
197.862	DMSO	120.911	DMSO	47.6338	DMSO	37.3092	DMSO	61.1818	No Perturbation
87.6204	DMSO	66.1907	DMSO	54.2407	DMSO	39.8089	DMSO	56.3591	No Perturbation
182.31	DMSO	94.1889	DMSO	40.0296	DMSO	41.2515	DMSO	79.2882	No Perturbation
176.81	DMSO	81.9004	DMSO	64.6781	DMSO	72.5812	DMSO	67.3788	No Perturbation
136.83	DMSO	62.1372	DMSO	80.5269	DMSO	46.0791	DMSO	74.9148	No Perturbation
122.424	DMSO	141.741	DMSO	61.7832	DMSO	49.0451	DMSO	47.9747	No Perturbation
314.219	DMSO	218.408	DMSO	42.1508	DMSO	18.2732	DMSO	48.9941	No Perturbation
227.27	DMSO	70.0522	DMSO	41.3758	DMSO	19.9271	DMSO	39.8476	No Perturbation
304.282	DMSO	38.1618	DMSO	51.5924	DMSO	10.1669	DMSO	39.9781	No Perturbation
214.953	DMSO	83.2534	DMSO	42.123	DMSO	79.3803	DMSO	45.3276	No Perturbation
155.232	DMSO	94.1356	DMSO	48.8125	DMSO	42.8732	DMSO	57.6295	No Perturbation
193.286	DMSO	95.266	DMSO	44.9635	DMSO	42.7997	DMSO	47.1957	No Perturbation
356.118	DMSO	58.4517	DMSO	74.0466	DMSO	44.7723	DMSO	10.1789	No Perturbation
225.722	DMSO	109.413	DMSO	51.9859	DMSO	16.6948	DMSO	54.0573	No Perturbation
499.686	DMSO	93.8523	DMSO	38.0085	DMSO	47.1537	DMSO	40.2719	No Perturbation
138.445	DMSO	125.01	DMSO	48.8742	DMSO	40.4597	DMSO	73.7324	No Perturbation
135.688	DMSO	46.3671	DMSO	50.0701	DMSO	53.926	DMSO	46.8189	No Perturbation
108.231	DMSO	72.6611	DMSO	69.9813	DMSO	34.2723	DMSO	57.6283	No Perturbation
114.178	DMSO	114.249	DMSO	42.8577	DMSO	31.555	DMSO	38.9988	No Perturbation
120.525	DMSO	65.935	DMSO	74.8888	DMSO	49.2783	DMSO	69.0455	No Perturbation
148.189	DMSO	117.822	DMSO	49.4033	DMSO	39.8393	DMSO	35.2831	No Perturbation
207.054	DMSO	95.2314	DMSO	41.9081	DMSO	47.6711	DMSO	56.7101	No Perturbation
201.593	DMSO	110.216	DMSO	41.2947	DMSO	51.9387	DMSO	76.3412	No Perturbation
279.244	DMSO	52.8033	DMSO	34.6489	DMSO	17.252	DMSO	40.671	No Perturbation
135.463	DMSO	197.691	DMSO	34.9509	DMSO	35.1613	DMSO	46.3885	No Perturbation
112.859	DMSO	91.0354	DMSO	70.1075	DMSO	27.7536	DMSO	38.4782	No Perturbation
130.72	DMSO	160.123	DMSO	35.541	DMSO	74.4818	DMSO	44.8581	No Perturbation
185.457	DMSO	48.0168	DMSO	45.1526	DMSO	33.2087	DMSO	45.1559	No Perturbation
88.8421	DMSO	108.838	DMSO	41.5568	DMSO	37.2564	DMSO	53.8361	No Perturbation
204.377	DMSO	93.6957	DMSO	48.6315	DMSO	77.6191	DMSO	42.7046	No Perturbation
204.389	DMSO	109.761	DMSO	64.6933	DMSO	63.5197	DMSO	62.0897	No Perturbation
118.03	DMSO	93.653	DMSO	66.4411	DMSO	38.1617	DMSO	50.491	No Perturbation
203.5	DMSO	62.875	DMSO	48.3379	DMSO	16.68	DMSO	35.4833	No Perturbation
152.894	DMSO	231.046	DMSO	50.6181	DMSO	33.7526	DMSO	29.2379	No Perturbation
76.5708	DMSO	78.3772	DMSO	41.3235	DMSO	67.9981	DMSO	76.8359	No Perturbation
122.717	DMSO	85.8946	DMSO	58.6572	DMSO	38.3518	DMSO	54.7845	No Perturbation
148.62	DMSO	77.6668	DMSO	57.4732	DMSO	5.58281	DMSO	44.2318	No Perturbation
89.0783	DMSO	83.0769	DMSO	59.8425	DMSO	58.0187	DMSO	32.688	No Perturbation
132.979	DMSO	100.731	DMSO	60.0315	DMSO	28.9538	DMSO	60.597	No Perturbation
103.278	DMSO	89.2938	DMSO	129.91	DMSO	39.6588	DMSO	40.3143	No Perturbation
308.467	DMSO	114.895	DMSO	61.9958	DMSO	38.2995	DMSO	55.2832	No Perturbation
200.465	DMSO	68.4136	DMSO	45.6468	DMSO	8.51131	DMSO	39.7594	No Perturbation
372.761	DMSO	63.9034	DMSO	78.9396	DMSO	30.5445	DMSO	47.0902	No Perturbation
172.147	DMSO	107.762	DMSO	52.6607	DMSO	71.6739	DMSO	59.778	No Perturbation
246.411	DMSO	124.806	DMSO	54.1093	DMSO	76.4688	DMSO	40.6134	No Perturbation
214.909	DMSO	114.804	DMSO	73.5396	DMSO	64.0861	DMSO	42.213	No Perturbation
143.926	DMSO	63.5259	DMSO	18.3229	DMSO	16.8014	DMSO	63.9411	No Perturbation
202.654	DMSO	97.6819	DMSO	54.3397	DMSO	48.7774	DMSO	75.4684	No Perturbation
167.113	DMSO	59.5338	DMSO	45.4777	DMSO	20.4272	DMSO	40.5542	No Perturbation
104.422	DMSO	68.8809	DMSO	72.6486	DMSO	5.65643	DMSO	49.645	No Perturbation
261.157	DMSO	92.0938	DMSO	40.6984	DMSO	45.3465	DMSO	86.7135	No Perturbation
75.0575	DMSO	71.8286	DMSO	9.29017	DMSO	27.8443	DMSO	50.9055	No Perturbation
258.306	DMSO	93.225	DMSO	59.8907	DMSO	55.5806	DMSO	49.1707	No Perturbation
176.811	DMSO	71.4948	DMSO	59.0463	DMSO	8.99298	DMSO	76.9994	No Perturbation
259.282	DMSO	83.0993	DMSO	38.2282	DMSO	34.0016	DMSO	71.5934	No Perturbation
143.016	DMSO	54.7663	DMSO	50.8967	DMSO	67.7825	DMSO	66.4202	No Perturbation
155.139	DMSO	77.9052	DMSO	64.5122	DMSO	34.6968	DMSO	68.4002	No Perturbation
224.763	DMSO	78.4644	DMSO	121.9	DMSO	40.314	DMSO	40.8181	No Perturbation
23.1231	DMSO	107.158	DMSO	62.6961	DMSO	32.0614	DMSO	39.8872	No Perturbation
151.892	DMSO	74.0157	DMSO	58.435	DMSO	8.35939	DMSO	60.4388	No Perturbation
128.123	DMSO	96.0985	DMSO	50.1606	DMSO	73.4221	DMSO	45.1822	No Perturbation
119.147	DMSO	64.935	DMSO	49.8791	DMSO	41.06	DMSO	40.9673	No Perturbation
658.157	DMSO	80.3062	DMSO	47.7897	DMSO	38.7881	DMSO	47.9244	No Perturbation
249.379	DMSO	86.771	DMSO	54.0852	DMSO	57.2804	DMSO	63.6145	No Perturbation
317.994	DMSO	152.286	DMSO	68.7708	DMSO	39.1205	DMSO	59.8235	No Perturbation
114.259	DMSO	86.9827	DMSO	45.6344	DMSO	54.7511	DMSO	43.2403	No Perturbation
127.985	DMSO	65.3233	DMSO	42.4911	DMSO	61.6428	DMSO	56.6891	No Perturbation
181.946	DMSO	89.7415	DMSO	44.9734	DMSO	7.20438	DMSO	55.0026	No Perturbation
209.314	DMSO	68.5056	DMSO	68.511	DMSO	36.7262	DMSO	36.3585	No Perturbation
119.324	DMSO	81.4993	DMSO	66.7209	DMSO	40.5945	DMSO	79.25	No Perturbation
226.467	DMSO	64.4017	DMSO	46.7916	DMSO	18.4164	DMSO	43.7636	No Perturbation
230.531	DMSO	106.564	DMSO	46.7633	DMSO	46.5759	DMSO	47.7773	No Perturbation
299.011	DMSO	62.0059	DMSO	65.7664	DMSO	47.4067	DMSO	44.2483	No Perturbation
377.459	DMSO	98.2737	DMSO	46.194	DMSO	24.9906	DMSO	54.5852	No Perturbation
259.318	DMSO	64.3361	DMSO	74.6407	DMSO	7.2519	DMSO	55.4765	No Perturbation
169.616	DMSO	67.4016	DMSO	40.2969	DMSO	62.961	DMSO	41.1422	No Perturbation
360.458	DMSO	129.966	DMSO	42.0236	DMSO	17.8601	DMSO	37.0297	No Perturbation
236.623	DMSO	210.106	DMSO	50.2894	DMSO	36.5292	DMSO	59.342	No Perturbation
117.338	DMSO	92.7158	DMSO	38.9201	DMSO	28.6583	DMSO	39.7107	No Perturbation
478.113	DMSO	71.6523	DMSO	38.2393	DMSO	70.1791	DMSO	41.6073	No Perturbation
362.24	DMSO	91.4317	DMSO	65.5778	DMSO	51.6272	DMSO	56.3012	No Perturbation
130.84	DMSO	79.5516	DMSO	67.1721	DMSO	47.9998	DMSO	53.9408	No Perturbation
185.666	DMSO	77.7842	DMSO	64.436	DMSO	43.2878	DMSO	46.2819	No Perturbation
137.38	DMSO	68.1752	DMSO	42.5141	DMSO	49.9108	DMSO	38.9311	No Perturbation
221.368	DMSO	75.8036	DMSO	32.1606	DMSO	54.8394	DMSO	66.0533	No Perturbation
121.609	DMSO	97.8158	DMSO	41.4724	DMSO	33.1747	DMSO	12.2514	No Perturbation
308.439	DMSO	111.644	DMSO	65.1718	DMSO	75.4828	DMSO	46.171	No Perturbation
511.499	DMSO	59.0225	DMSO	41.2561	DMSO	55.1778	DMSO	45.2717	No Perturbation
176.051	DMSO	89.9159	DMSO	78.1764	DMSO	9.4124	DMSO	49.9009	No Perturbation
197.801	DMSO	63.7928	DMSO	48.6763	DMSO	14.5467	DMSO	39.7247	No Perturbation
344.539	DMSO	88.1004	DMSO	76.3724	DMSO	31.7781	DMSO	15.6836	No Perturbation
102.822	DMSO	49.7983	DMSO	50.234	DMSO	5.57583	DMSO	71.5931	No Perturbation
310.53	DMSO	70.8413	DMSO	59.7834	DMSO	37.7595	DMSO	42.7736	No Perturbation
369.834	DMSO	85.2519	DMSO	76.8554	DMSO	12.642	DMSO	49.2953	No Perturbation
246.215	DMSO	60.5693	DMSO	69.7723	DMSO	36.2636	DMSO	50.7119	No Perturbation
202.745	DMSO	173.385	DMSO	56.3553	DMSO	35.2283	DMSO	45.1922	No Perturbation
133.923	DMSO	63.0354	DMSO	37.9489	DMSO	54.0925	DMSO	5.17492	No Perturbation
228.323	DMSO	142.81	DMSO	72.5739	DMSO	38.7421	DMSO	67.2849	No Perturbation
357.916	DMSO	190.292	DMSO	56.7013	DMSO	20.8374	DMSO	36.3992	No Perturbation
335.971	DMSO	82.4685	DMSO	64.6741	DMSO	46.1375	DMSO	71.6166	No Perturbation
219.615	DMSO	110.393	DMSO	44.6501	DMSO	92.5403	DMSO	38.0666	No Perturbation
149.56	DMSO	71.9731	DMSO	66.5959	DMSO	27.4576	DMSO	77.7354	No Perturbation
378.857	DMSO	60.3405	DMSO	50.6093	DMSO	34.2932	DMSO	38.9161	No Perturbation
108.276	DMSO	55.8595	DMSO	49.4403	DMSO	35.4566	DMSO	42.8218	No Perturbation
147.112	DMSO	128.329	DMSO	71.4088	DMSO	40.047	DMSO	58.5196	No Perturbation
252.552	DMSO	127.209	DMSO	48.8502	DMSO	19.6864	DMSO	45.491	No Perturbation
237.153	DMSO	72.5682	DMSO	51.7534	DMSO	39.9494	DMSO	82.2131	No Perturbation
110.262	DMSO	69.9867	DMSO	44.632	DMSO	45.0657	DMSO	43.0604	No Perturbation
262.897	DMSO	80.881	DMSO	53.7636	DMSO	42.5527	DMSO	75.4651	No Perturbation
368.38	DMSO	62.8122	DMSO	46.8302	DMSO	77.6084	DMSO	62.2861	No Perturbation
171.092	DMSO	74.908	DMSO	53.4558	DMSO	7.48616	DMSO	86.2245	No Perturbation
315.099	DMSO	99.505	DMSO	60.3299	DMSO	45.3861	DMSO	43.919	No Perturbation
266.605	DMSO	88.0272	DMSO	55.9761	DMSO	65.4888	DMSO	66.9993	No Perturbation
103.797	DMSO	74.7568	DMSO	44.4846	DMSO	22.5002	DMSO	40.3962	No Perturbation
288.713	DMSO	69.349	DMSO	46.9775	DMSO	61.0372	DMSO	53.1109	No Perturbation
99.2788	DMSO	88.3903	DMSO	70.7588	DMSO	6.32686	DMSO	71.8439	No Perturbation
239.854	DMSO	90.4636	DMSO	54.3844	DMSO	66.7665	DMSO	42.8005	No Perturbation
170.567	DMSO	95.7135	DMSO	38.609	DMSO	35.1446	DMSO	57.461	No Perturbation
205.303	DMSO	96.974	DMSO	58.2164	DMSO	59.9638	DMSO	39.572	No Perturbation
219.966	DMSO	154.886	DMSO	30.8323	DMSO	47.6288	DMSO	10.1586	No Perturbation
85.757	DMSO	58.432	DMSO	46.5353	DMSO	16.2855	DMSO	58.4504	No Perturbation
457.747	DMSO	106.318	DMSO	57.6118	DMSO	39.3198	DMSO	49.7763	No Perturbation
163.697	DMSO	113.247	DMSO	42.6482	DMSO	73.6417	DMSO	40.2167	No Perturbation
519.985	DMSO	133.389	DMSO	40.6961	DMSO	43.5813	DMSO	43.9353	No Perturbation
169.251	DMSO	87.4431	DMSO	46.5825	DMSO	48.5028	DMSO	59.999	No Perturbation
320.908	DMSO	63.6429	DMSO	65.7554	DMSO	11.8077	DMSO	65.5958	No Perturbation
154.851	DMSO	184.216	DMSO	73.285	DMSO	33.8893	DMSO	44.2322	No Perturbation
115.851	DMSO	79.01	DMSO	114.559	DMSO	49.9906	DMSO	58.9679	No Perturbation
178.859	DMSO	114.984	DMSO	48.2675	DMSO	41.5334	DMSO	62.7512	No Perturbation
106.11	DMSO	117.453	DMSO	39.2289	DMSO	44.5983	DMSO	43.7186	No Perturbation
116.968	DMSO	75.0503	DMSO	65.1111	DMSO	66.2735	DMSO	52.9865	No Perturbation
201.611	DMSO	64.1297	DMSO	41.1369	DMSO	42.585	DMSO	67.2972	No Perturbation
204.702	DMSO	58.4033	DMSO	45.5498	DMSO	68.8463	DMSO	42.2868	No Perturbation
230.785	DMSO	61.6117	DMSO	50.2606	DMSO	18.3897	DMSO	53.1975	No Perturbation
191.423	DMSO	92.2675	DMSO	44.8652	DMSO	51.4672	DMSO	66.2735	No Perturbation
157.789	DMSO	133.45	DMSO	48.1032	DMSO	48.4293	DMSO	88.7293	No Perturbation
232.169	DMSO	72.7263	DMSO	41.2593	DMSO	40.6487	DMSO	43.4404	No Perturbation
123.752	DMSO	90.5305	DMSO	89.6294	DMSO	25.6865	DMSO	41.3832	No Perturbation
86.9654	DMSO	74.0073	DMSO	43.0419	DMSO	58.7427	DMSO	7.24239	No Perturbation
371.446	DMSO	83.3627	DMSO	44.6395	DMSO	41.3988	DMSO	55.4842	No Perturbation
200.153	DMSO	76.5472	DMSO	38.2572	DMSO	61.8258	DMSO	79.5232	No Perturbation
120.703	DMSO	103.687	DMSO	96.8987	DMSO	55.31	DMSO	64.9494	No Perturbation
212.093	DMSO	69.0571	DMSO	58.7868	DMSO	11.5381	DMSO	43.9346	No Perturbation
159.068	DMSO	221.102	DMSO	53.7619	DMSO	38.9181	DMSO	50.3031	No Perturbation
345.936	DMSO	63.1232	DMSO	50.3836	DMSO	54.8819	DMSO	68.8636	No Perturbation
219.384	DMSO	164.685	DMSO	48.1317	DMSO	26.9057	DMSO	43.9553	No Perturbation
145.466	DMSO	94.4884	DMSO	76.0907	DMSO	33.4125	DMSO	42.9883	No Perturbation
102.615	DMSO	83.3374	DMSO	43.6546	DMSO	35.4626	DMSO	53.8045	No Perturbation
111.727	DMSO	131.843	DMSO	26.0915	DMSO	18.9173	DMSO	48.7845	No Perturbation
151.558	DMSO	74.2462	DMSO	47.7187	DMSO	46.9922	DMSO	76.362	No Perturbation
97.0288	DMSO	102.701	DMSO	39.8317	DMSO	55.2058	DMSO	84.3633	No Perturbation
537.122	DMSO	59.413	DMSO	50.9284	DMSO	47.6907	DMSO	48.3277	No Perturbation
300.943	DMSO	86.5178	DMSO	61.1997	DMSO	58.2295	DMSO	48.0976	No Perturbation
127.112	DMSO	94.2667	DMSO	65.9829	DMSO	108.541	DMSO	43.6614	No Perturbation
355.42	DMSO	12.598	DMSO	60.2338	DMSO	13.2789	DMSO	71.4108	No Perturbation
138.55	DMSO	65.4739	DMSO	121.341	DMSO	29.1576	DMSO	79.1064	No Perturbation
184.059	DMSO	60.537	DMSO	65.3918	DMSO	45.9993	DMSO	15.0789	No Perturbation
121.01	DMSO	88.2015	DMSO	130.472	DMSO	7.2524	DMSO	58.3528	No Perturbation
111.607	DMSO	95.9511	DMSO	40.1448	DMSO	56.7025	DMSO	71.8568	No Perturbation
293.702	DMSO	98.6949	DMSO	41.0641	DMSO	54.596	DMSO	37.6168	No Perturbation
139.089	DMSO	118.373	DMSO	37.1025	DMSO	41.187	DMSO	37.6829	No Perturbation
208.178	DMSO	72.0392	DMSO	61.732	DMSO	86.7364	DMSO	34.4025	No Perturbation
182.171	DMSO	117.368	DMSO	58.0108	DMSO	58.3281	DMSO	38.5178	No Perturbation
191.545	DMSO	96.7772	DMSO	102.026	DMSO	25.3022	DMSO	49.7437	No Perturbation
131.45	DMSO	69.3147	DMSO	45.8327	DMSO	42.6306	DMSO	53.152	No Perturbation
144.491	DMSO	69.4814	DMSO	42.3372	DMSO	45.1502	DMSO	73.8461	No Perturbation
186.881	DMSO	52.4579	DMSO	37.6349	DMSO	12.3881	DMSO	74.741	No Perturbation
142.216	DMSO	67.4255	DMSO	41.2017	DMSO	46.1231	DMSO	85.6251	No Perturbation
199.568	DMSO	97.3145	DMSO	55.5131	DMSO	6.59661	DMSO	49.4937	No Perturbation
166.48	DMSO	86.5442	DMSO	35.2485	DMSO	36.7128	DMSO	46.4539	No Perturbation
132.52	DMSO	57.9127	DMSO	96.7509	DMSO	51.1566	DMSO	39.3341	No Perturbation
109.363	DMSO	96.828	DMSO	51.8494	DMSO	53.372	DMSO	39.0886	No Perturbation
174.182	DMSO	77.3575	DMSO	83.1918	DMSO	74.1177	DMSO	42.8511	No Perturbation
405.667	DMSO	82.5919	DMSO	70.7842	DMSO	21.587	DMSO	49.7525	No Perturbation
144.267	DMSO	51.8593	DMSO	42.1152	DMSO	69.6577	DMSO	75.9655	No Perturbation
170.356	DMSO	53.586	DMSO	40.9527	DMSO	40.4774	DMSO	41.0374	No Perturbation
215.839	DMSO	93.9374	DMSO	47.2137	DMSO	33.9254	DMSO	71.3083	No Perturbation
175.773	DMSO	60.8556	DMSO	42.8121	DMSO	35.4134	DMSO	41.8568	No Perturbation
112.788	DMSO	131.223	DMSO	48.7427	DMSO	53.1068	DMSO	38.7324	No Perturbation
252.597	DMSO	99.4798	DMSO	66.4708	DMSO	41.6634	DMSO	73.31	No Perturbation
133.706	DMSO	97.7943	DMSO	63.8107	DMSO	52.5388	DMSO	51.7122	No Perturbation
155.259	DMSO	62.7122	DMSO	36.5154	DMSO	38.5186	DMSO	38.9905	No Perturbation
103.713	DMSO	62.6667	DMSO	38.5911	DMSO	43.408	DMSO	52.2811	No Perturbation
118.118	DMSO	58.7483	DMSO	71.7348	DMSO	71.6015	DMSO	52.629	No Perturbation
253.468	DMSO	105.949	DMSO	67.9221	DMSO	27.5715	DMSO	40.7975	No Perturbation
304.453	DMSO	114.21	DMSO	45.7896	DMSO	46.9492	DMSO	51.4195	No Perturbation
228.391	DMSO	80.1872	DMSO	40.0058	DMSO	55.8395	DMSO	47.2696	No Perturbation
112.86	DMSO	61.1392	DMSO	51.9242	DMSO	459.067	DMSO	76.2941	No Perturbation
154.7	DMSO	103.165	DMSO	47.1058	DMSO	45.8534	DMSO	37.4614	No Perturbation
224.974	DMSO	78.6105	DMSO	34.935	DMSO	75.0055	DMSO	68.6999	No Perturbation
166.182	DMSO	90.6735	DMSO	73.0044	DMSO	15.2444	DMSO	54.7515	No Perturbation
244.862	DMSO	103.022	DMSO	62.1512	DMSO	37.7845	DMSO	56.0405	No Perturbation
143.002	DMSO	95.7688	DMSO	88.5699	DMSO	34.4396	DMSO	55.2415	No Perturbation
274.758	DMSO	95.4734	DMSO	42.2987	DMSO	36.2049	DMSO	42.3456	No Perturbation
219.881	DMSO	68.3067	DMSO	35.9668	DMSO	44.1779	DMSO	40.6068	No Perturbation
139.37	DMSO	71.9052	DMSO	52.5298	DMSO	32.5068	DMSO	72.9729	No Perturbation
500.815	DMSO	91.5716	DMSO	47.0946	DMSO	8.57071	DMSO	60.2908	No Perturbation
384.323	DMSO	99.2914	DMSO	81.9358	DMSO	20.2068	DMSO	41.4607	No Perturbation
153.765	DMSO	89.3399	DMSO	42.8111	DMSO	265.692	DMSO	52.6781	No Perturbation
172.935	DMSO	71.2951	DMSO	51.6003	DMSO	30.0526	DMSO	44.1048	No Perturbation
96.3597	DMSO	90.3252	DMSO	37.7731	DMSO	56.3521	DMSO	65.8324	No Perturbation
208.81	DMSO	86.2058	DMSO	39.7307	DMSO	42.965	DMSO	63.0382	No Perturbation
376.64	DMSO	117.395	DMSO	61.4021	DMSO	38.6386	DMSO	45.6607	No Perturbation
207.461	DMSO	62.96	DMSO	67.3967	DMSO	8.26086	DMSO	72.3599	No Perturbation
458.53	DMSO	65.5669	DMSO	61.9522	DMSO	52.2138	DMSO	41.3605	No Perturbation
129.878	DMSO	67.1917	DMSO	44.3685	DMSO	50.1209	DMSO	58.477	No Perturbation
134.086	DMSO	129.839	DMSO	46.4441	DMSO	45.4986	DMSO	62.7935	No Perturbation
112.984	DMSO	116.228	DMSO	50.363	DMSO	57.0645	DMSO	61.7883	No Perturbation
219.937	DMSO	62.3254	DMSO	72.5594	DMSO	82.3797	DMSO	40.9125	No Perturbation
178.716	DMSO	100.507	DMSO	62.1584	DMSO	30.5601	DMSO	69.964	No Perturbation
136.845	DMSO	114.184	DMSO	56.6077	DMSO	13.8536	DMSO	45.6073	No Perturbation
223.325	DMSO	69.6234	DMSO	42.5925	DMSO	44.898	DMSO	78.2912	No Perturbation
93.4761	DMSO	148.631	DMSO	36.5703	DMSO	13.4769	DMSO	39.9696	No Perturbation
127.242	DMSO	107.981	DMSO	46.5212	DMSO	21.9602	DMSO	36.6014	No Perturbation
128.142	DMSO	100.399	DMSO	39.9385	DMSO	41.1093	DMSO	70.1842	No Perturbation
235.531	DMSO	64.6983	DMSO	62.3585	DMSO	36.0313	DMSO	55.1171	No Perturbation
110.742	DMSO	71.4564	DMSO	50.5857	DMSO	12.2177	DMSO	40.1409	No Perturbation
110.996	DMSO	75.9139	DMSO	50.7736	DMSO	31.8462	DMSO	64.6392	No Perturbation
10.2289	DMSO	97.7086	DMSO	61.2145	DMSO	21.247	DMSO	44.1839	No Perturbation
112.691	DMSO	73.9694	DMSO	37.7445	DMSO	54.3717	DMSO	47.8705	No Perturbation
240.547	DMSO	137.4	DMSO	49.1222	DMSO	60.3333	DMSO	59.1454	No Perturbation
115.248	DMSO	96.0716	DMSO	70.009	DMSO	11.8895	DMSO	63.8129	No Perturbation
180.119	DMSO	78.5255	DMSO	56.1839	DMSO	24.2681	DMSO	42.05	No Perturbation
164.011	DMSO	95.7255	DMSO	78.7057	DMSO	32.0922	DMSO	45.5639	No Perturbation
98.8423	DMSO	175.081	DMSO	47.8521	DMSO	50.239	DMSO	57.5613	No Perturbation
137.618	DMSO	63.7264	DMSO	82.6735	DMSO	37.8421	DMSO	38.3467	No Perturbation
238.035	DMSO	66.1907	DMSO	50.5997	DMSO	5.20707	DMSO	44.7094	No Perturbation
96.1624	DMSO	86.0536	DMSO	56.6195	DMSO	172.224	DMSO	7.47424	No Perturbation
84.0606	DMSO	69.5244	DMSO	61.4774	DMSO	43.8167	DMSO	39.964	No Perturbation
308.211	DMSO	99.3696	DMSO	53.7475	DMSO	33.9158	DMSO	68.1146	No Perturbation
177.584	DMSO	79.2389	DMSO	64.5669	DMSO	53.2153	DMSO	60.8992	No Perturbation
219.631	DMSO	95.8914	DMSO	38.7143	DMSO	50.738	DMSO	43.5286	No Perturbation
160.823	DMSO	113.921	DMSO	46.6009	DMSO	9.41354	DMSO	38.2694	No Perturbation
343.66	DMSO	61.7139	DMSO	43.6432	DMSO	48.1475	DMSO	56.7893	No Perturbation
130.951	DMSO	76.4251	DMSO	52.395	DMSO	49.8161	DMSO	52.6466	No Perturbation
49.7884	DMSO	103.675	DMSO	71.1464	DMSO	38.5208	DMSO	41.3664	No Perturbation
183.782	DMSO	135.638	DMSO	124.275	DMSO	37.7249	DMSO	40.6493	No Perturbation
201.769	DMSO	56.6435	DMSO	88.6857	DMSO	77.7265	DMSO	41.8109	No Perturbation
131.86	DMSO	101.168	DMSO	74.208	DMSO	26.8152	DMSO	40.5453	No Perturbation
124.341	DMSO	88.4386	DMSO	88.9258	DMSO	208.645	DMSO	10.7368	No Perturbation
298.552	DMSO	79.7937	DMSO	54.2335	DMSO	23.4228	DMSO	39.8751	No Perturbation
174.976	DMSO	82.7201	DMSO	39.9824	DMSO	47.4801	DMSO	44.9721	No Perturbation
148.342	DMSO	72.8695	DMSO	52.6963	DMSO	24.2115	DMSO	77.2368	No Perturbation
135.577	DMSO	120.299	DMSO	49.5603	DMSO	33.4492	DMSO	44.377	No Perturbation
84.4718	DMSO	91.3312	DMSO	57.9965	DMSO	18.4807	DMSO	74.2623	No Perturbation
331.958	DMSO	67.6144	DMSO	40.5532	DMSO	12.9886	DMSO	44.9258	No Perturbation
96.6064	DMSO	93.0086	DMSO	74.8847	DMSO	45.3895	DMSO	38.1517	No Perturbation
277.244	DMSO	63.959	DMSO	48.5748	DMSO	81.9426	DMSO	34.3707	No Perturbation
178.574	DMSO	75.4873	DMSO	58.0526	DMSO	62.612	DMSO	50.5517	No Perturbation
369.962	DMSO	121.302	DMSO	57.3648	DMSO	64.0321	DMSO	41.7658	No Perturbation
98.225	DMSO	92.252	DMSO	44.213	DMSO	35.5404	DMSO	56.4657	No Perturbation
232.627	DMSO	103.704	DMSO	37.1728	DMSO	37.1474	DMSO	44.7462	No Perturbation
214.248	DMSO	66.434	DMSO	67.2943	DMSO	32.0728	DMSO	43.325	No Perturbation
138.457	DMSO	83.5946	DMSO	45.0349	DMSO	18.7863	DMSO	58.1827	No Perturbation
128.418	DMSO	61.4878	DMSO	46.191	DMSO	23.8279	DMSO	50.1436	No Perturbation
295.793	DMSO	50.493	DMSO	71.4322	DMSO	57.2728	DMSO	64.0181	No Perturbation
205.071	DMSO	77.5109	DMSO	57.5289	DMSO	55.8569	DMSO	56.2597	No Perturbation
97.9782	DMSO	95.7754	DMSO	57.5018	DMSO	20.3217	DMSO	81.3853	No Perturbation
323.112	DMSO	88.5628	DMSO	72.2477	DMSO	46.0371	DMSO	69.2699	No Perturbation
113.148	DMSO	70.8191	DMSO	42.6477	DMSO	15.906	DMSO	81.2756	No Perturbation
108.905	DMSO	91.7957	DMSO	64.4795	DMSO	38.4499	DMSO	43.0023	No Perturbation
238.832	DMSO	77.41	DMSO	65.1833	DMSO	51.9742	DMSO	81.0408	No Perturbation
119.745	DMSO	128.794	DMSO	57.7169	DMSO	55.3115	DMSO	69.2494	No Perturbation
199.603	DMSO	80.5628	DMSO	38.7717	DMSO	65.4922	DMSO	66.1199	No Perturbation
267.474	DMSO	64.5694	DMSO	54.5339	DMSO	74.5386	DMSO	69.5274	No Perturbation
173.102	DMSO	97.2276	DMSO	41.4356	DMSO	91.7479	DMSO	65.1926	No Perturbation
335.451	DMSO	70.2271	DMSO	64.8096	DMSO	37.0967	DMSO	54.699	No Perturbation
246.739	DMSO	64.8302	DMSO	33.027	DMSO	69.193	DMSO	40.2941	No Perturbation
178.848	DMSO	97.3967	DMSO	31.0543	DMSO	46.1876	DMSO	56.9141	No Perturbation
99.9753	DMSO	64.777	DMSO	39.9735	DMSO	30.7676	DMSO	66.9805	No Perturbation
111.839	DMSO	85.3341	DMSO	41.5767	DMSO	109.981	DMSO	63.1803	No Perturbation
134.247	DMSO	122.794	DMSO	39.3577	DMSO	53.9525	DMSO	60.1333	No Perturbation
123.509	DMSO	69.3245	DMSO	55.0629	DMSO	10.9025	DMSO	68.2634	No Perturbation
109.487	DMSO	104.989	DMSO	68.1057	DMSO	72.6492	DMSO	75.0774	No Perturbation
334.238	DMSO	126.23	DMSO	74.6191	DMSO	58.5317	DMSO	53.5224	No Perturbation
295.174	DMSO	71.2563	DMSO	58.8106	DMSO	43.6926	DMSO	47.8548	No Perturbation
63.5703	DMSO	73.202	DMSO	55.2853	DMSO	53.3171	DMSO	70.56	No Perturbation
140.019	DMSO	55.3107	DMSO	52.5807	DMSO	44.3191	DMSO	60.6638	No Perturbation
159.17	DMSO	62.2138	DMSO	39.8074	DMSO	55.197	DMSO	19.3382	No Perturbation
199.886	DMSO	89.7005	DMSO	53.0925	DMSO	57.2688	DMSO	44.8432	No Perturbation
187.885	DMSO	127.936	DMSO	58.2348	DMSO	45.3862	DMSO	48.4685	No Perturbation
269.704	DMSO	144.542	DMSO	49.6893	DMSO	36.9654	DMSO	5.03845	No Perturbation
93.3178	DMSO	109.143	DMSO	63.1673	DMSO	21.3245	DMSO	10.1909	No Perturbation
93.5008	DMSO	67.3345	DMSO	39.4223	DMSO	28.2075	DMSO	61.3843	No Perturbation
174.103	DMSO	96.6698	DMSO	60.3682	DMSO	41.2832	DMSO	73.6803	No Perturbation
487.577	DMSO	97.7494	DMSO	146.43	DMSO	79.7664	DMSO	68.1275	No Perturbation
122.232	DMSO	73.4671	DMSO	52.8558	DMSO	60.7605	DMSO	57.0619	No Perturbation
142.544	DMSO	55.333	DMSO	73.9334	DMSO	44.0651	DMSO	77.3446	No Perturbation
182.519	DMSO	67.0617	DMSO	44.3805	DMSO	5.81339	DMSO	43.3518	No Perturbation
171.982	DMSO	72.5916	DMSO	75.558	DMSO	33.0354	DMSO	68.2649	No Perturbation
122.649	DMSO	112.518	DMSO	36.4929	DMSO	32.2427	DMSO	9.98855	No Perturbation
113.788	DMSO	101.33	DMSO	70.5166	DMSO	39.0741	DMSO	43.5541	No Perturbation
148.72	DMSO	115.755	DMSO	40.5367	DMSO	11.3884	DMSO	53.9161	No Perturbation
178.405	DMSO	102.903	DMSO	49.0838	DMSO	10.2299	DMSO	56.6387	No Perturbation
113.094	DMSO	108.289	DMSO	50.8803	DMSO	67.0771	DMSO	41.3004	No Perturbation
283.35	DMSO	76.5765	DMSO	42.22	DMSO	48.0532	DMSO	58.2633	No Perturbation
124.159	DMSO	70.5454	DMSO	41.9828	DMSO	91.1638	DMSO	41.0047	No Perturbation
543.707	DMSO	86.4007	DMSO	42.8455	DMSO	6.67112	DMSO	70.4738	No Perturbation
83.623	DMSO	104.791	DMSO	51.2114	DMSO	30.8483	DMSO	53.6376	No Perturbation
190.709	DMSO	51.4034	DMSO	52.7588	DMSO	46.8007	DMSO	65.2343	No Perturbation
113.6	DMSO	75.998	DMSO	73.5431	DMSO	35.0646	DMSO	63.5518	No Perturbation
309.591	DMSO	65.894	DMSO	82.2496	DMSO	51.1472	DMSO	45.1318	No Perturbation
170.66	DMSO	94.9423	DMSO	66.8355	DMSO	47.5953	DMSO	35.2317	No Perturbation
147.377	DMSO	61.9315	DMSO	36.2689	DMSO	26.8411	DMSO	63.667	No Perturbation
115.61	DMSO	80.9005	DMSO	64.0344	DMSO	84.9348	DMSO	47.2995	No Perturbation
269.125	DMSO	71.551	DMSO	72.7564	DMSO	15.8323	DMSO	128.433	No Perturbation
190.894	DMSO	84.4221	DMSO	43.0287	DMSO	60.2396	DMSO	46.4967	No Perturbation
160.531	DMSO	111.631	DMSO	33.2955	DMSO	54.5153	DMSO	94.3229	No Perturbation
106.599	DMSO	75.1713	DMSO	68.9467	DMSO	44.0637	DMSO	73.537	No Perturbation
105.833	DMSO	83.7702	DMSO	23.1782	DMSO	5.62696	DMSO	41.846	No Perturbation
223.056	DMSO	85.999	DMSO	46.8653	DMSO	39.6404	DMSO	43.1782	No Perturbation
188.36	DMSO	80.7992	DMSO	52.8797	DMSO	13.9382	DMSO	38.7653	No Perturbation
270.779	DMSO	42.15	DMSO	57.05	DMSO	34.1161	DMSO	51.2936	No Perturbation
164.27	DMSO	122.928	DMSO	34.8403	DMSO	32.9767	DMSO	41.588	No Perturbation
23.6254	DMSO	63.8329	DMSO	47.7093	DMSO	43.835	DMSO	38.259	No Perturbation
95.1837	DMSO	115.777	DMSO	55.6686	DMSO	62.2491	DMSO	57.8145	No Perturbation
196.69	DMSO	216.533	DMSO	49.5621	DMSO	15.752	DMSO	37.6646	No Perturbation
88.5087	DMSO	59.858	DMSO	39.1817	DMSO	38.7725	DMSO	56.0226	No Perturbation
83.0526	DMSO	76.9435	DMSO	40.345	DMSO	17.9004	DMSO	41.7007	No Perturbation
253.221	DMSO	73.6317	DMSO	47.7597	DMSO	44.5471	DMSO	76.9378	No Perturbation
161.663	DMSO	102.295	DMSO	35.9258	DMSO	34.9319	DMSO	49.5766	No Perturbation
329.141	DMSO	87.989	DMSO	60.9829	DMSO	42.4887	DMSO	59.6425	No Perturbation
202.603	DMSO	105.443	DMSO	43.3699	DMSO	82.2486	DMSO	41.2606	No Perturbation
171.218	DMSO	68.3749	DMSO	60.2202	DMSO	34.5946	DMSO	62.3625	No Perturbation
189.326	DMSO	64.9705	DMSO	73.3421	DMSO	35.3326	DMSO	50.7434	No Perturbation
292.558	DMSO	70.9776	DMSO	39.8619	DMSO	39.1363	DMSO	69.1144	No Perturbation
107.604	DMSO	76.8803	DMSO	65.3863	DMSO	82.1965	DMSO	46.7553	No Perturbation
81.4748	DMSO	129.426	DMSO	77.6093	DMSO	31.7232	DMSO	42.4478	No Perturbation
159.173	DMSO	79.1283	DMSO	15.1172	DMSO	66.0389	DMSO	41.9622	No Perturbation
135.643	DMSO	149.129	DMSO	45.8011	DMSO	20.16	DMSO	55.4949	No Perturbation
232.796	DMSO	104.484	DMSO	43.7203	DMSO	51.5166	DMSO	45.8466	No Perturbation
214.1	DMSO	92.6245	DMSO	44.9141	DMSO	69.4835	DMSO	50.3732	No Perturbation
427.336	DMSO	133.356	DMSO	42.5358	DMSO	59.3135	DMSO	52.0229	No Perturbation
126.579	DMSO	81.636	DMSO	54.7703	DMSO	42.0405	DMSO	74.517	No Perturbation
191.457	DMSO	84.3408	DMSO	59.1072	DMSO	39.7931	DMSO	62.2751	No Perturbation
247.557	DMSO	20.543	DMSO	54.3094	DMSO	48.8001	DMSO	38.2437	No Perturbation
312.739	DMSO	71.6879	DMSO	40.4437	DMSO	5.11011	DMSO	83.1446	No Perturbation
173.51	DMSO	85.2967	DMSO	11.1642	DMSO	41.848	DMSO	39.5838	No Perturbation
92.9096	DMSO	71.815	DMSO	41.4742	DMSO	8.8119	DMSO	29.4626	No Perturbation
82.9264	DMSO	111.265	DMSO	55.659	DMSO	68.6272	DMSO	5.08737	No Perturbation
124.16	DMSO	84.7564	DMSO	36.9812	DMSO	32.0706	DMSO	78.4809	No Perturbation
158.447	DMSO	98.5783	DMSO	83.9342	DMSO	11.6835	DMSO	49.6612	No Perturbation
379.358	DMSO	84.0294	DMSO	36.2735	DMSO	16.6812	DMSO	66.1896	No Perturbation
238.181	DMSO	141.403	DMSO	55.6687	DMSO	64.2943	DMSO	56.0321	No Perturbation
147.519	DMSO	95.8984	DMSO	81.8355	DMSO	70.7292	DMSO	29.0953	No Perturbation
126.965	DMSO	86.8714	DMSO	43.3349	DMSO	48.6372	DMSO	49.9784	No Perturbation
102.606	DMSO	66.9347	DMSO	35.8875	DMSO	25.0179	DMSO	69.5375	No Perturbation
520.794	DMSO	85.376	DMSO	55.0288	DMSO	56.4818	DMSO	75.6694	No Perturbation
172.671	DMSO	67.0078	DMSO	33.2297	DMSO	64.853	DMSO	51.6106	No Perturbation
81.3831	DMSO	79.2924	DMSO	49.0588	DMSO	61.931	DMSO	6.83206	No Perturbation
144.285	DMSO	71.0033	DMSO	68.9446	DMSO	53.0362	DMSO	44.2426	No Perturbation
236.416	DMSO	108.071	DMSO	39.4101	DMSO	46.1121	DMSO	47.7362	No Perturbation
85.484	DMSO	68.1947	DMSO	66.7363	DMSO	41.2656	DMSO	36.5854	No Perturbation
335.581	DMSO	106.347	DMSO	40.7622	DMSO	39.0093	DMSO	65.0824	No Perturbation
37.0677	DMSO	182.358	DMSO	41.3853	DMSO	45.69	DMSO	40.6088	No Perturbation
228.208	DMSO	75.812	DMSO	85.0767	DMSO	36.8835	DMSO	83.1961	No Perturbation
134.151	DMSO	70.1144	DMSO	46.5144	DMSO	33.2252	DMSO	71.3764	No Perturbation
212.431	DMSO	87.6699	DMSO	61.2102	DMSO	83.6717	DMSO	70.5446	No Perturbation
218.985	DMSO	64.5735	DMSO	68.0652	DMSO	28.1283	DMSO	44.7929	No Perturbation
131.754	DMSO	73.85	DMSO	40.2973	DMSO	5.95457	DMSO	49.1392	No Perturbation
142.741	DMSO	72.1639	DMSO	42.2074	DMSO	55.6034	DMSO	65.5899	No Perturbation
243.683	DMSO	99.0642	DMSO	74.3826	DMSO	69.535	DMSO	45.3721	No Perturbation
322.472	DMSO	76.1987	DMSO	84.2236	DMSO	32.2539	DMSO	68.2931	No Perturbation
193.731	DMSO	78.0405	DMSO	33.5306	DMSO	17.38	DMSO	69.1673	No Perturbation
90.9006	DMSO	115.173	DMSO	36.6477	DMSO	101.391	DMSO	51.6188	No Perturbation
316.799	DMSO	63.2498	DMSO	44.8145	DMSO	7.83253	DMSO	6.99286	No Perturbation
95.8735	DMSO	94.1392	DMSO	71.8397	DMSO	37.8455	DMSO	45.9298	No Perturbation
107.511	DMSO	68.6732	DMSO	64.7799	DMSO	22.1738	DMSO	42.9942	No Perturbation
187.978	DMSO	124.097	DMSO	37.6629	DMSO	45.196	DMSO	36.1429	No Perturbation
109.61	DMSO	109.933	DMSO	51.4287	DMSO	24.3255	DMSO	12.4608	No Perturbation
209.155	DMSO	106.385	DMSO	47.5222	DMSO	22.328	DMSO	47.6502	No Perturbation
154.743	DMSO	78.6537	DMSO	42.3618	DMSO	25.308	DMSO	69.3893	No Perturbation
138.224	DMSO	64.5252	DMSO	54.7772	DMSO	43.3821	DMSO	45.8587	No Perturbation
177.586	DMSO	57.5248	DMSO	68.4173	DMSO	36.7138	DMSO	54.5387	No Perturbation
139.057	DMSO	124.516	DMSO	39.3634	DMSO	91.5778	DMSO	44.4184	No Perturbation
130.858	DMSO	135.443	DMSO	39.1512	DMSO	9.25601	DMSO	45.0431	No Perturbation
430.984	DMSO	75.2641	DMSO	46.8404	DMSO	38.5408	DMSO	56.2054	No Perturbation
319.83	DMSO	112.654	DMSO	36.6871	DMSO	28.8332	DMSO	34.7157	No Perturbation
223.303	DMSO	138.765	DMSO	51.7881	DMSO	40.8096	DMSO	37.9781	No Perturbation
198.075	DMSO	101.094	DMSO	45.6394	DMSO	23.87	DMSO	72.5536	No Perturbation
160.765	DMSO	179.138	DMSO	37.476	DMSO	4.88606	DMSO	59.8771	No Perturbation
68.5515	DMSO	92.6327	DMSO	50.7487	DMSO	18.1936	DMSO	40.7631	No Perturbation
179.121	DMSO	67.6892	DMSO	47.2017	DMSO	36.6167	DMSO	58.4531	No Perturbation
208.135	DMSO	60.4537	DMSO	34.7761	DMSO	31.9613	DMSO	44.3811	No Perturbation
123.194	DMSO	61.5869	DMSO	64.2491	DMSO	36.8718	DMSO	39.6257	No Perturbation
135.869	DMSO	91.3855	DMSO	45.8369	DMSO	32.6341	DMSO	44.1532	No Perturbation
452.153	DMSO	51.5873	DMSO	72.3836	DMSO	33.5326	DMSO	40.6414	No Perturbation
105.187	DMSO	20.1687	DMSO	59.6022	DMSO	42.2195	DMSO	45.0918	No Perturbation
187.859	DMSO	78.0413	DMSO	55.3042	DMSO	38.3914	DMSO	46.1342	No Perturbation
277.822	DMSO	93.4776	DMSO	75.7277	DMSO	6.27249	DMSO	41.5807	No Perturbation
226.005	DMSO	59.1742	DMSO	52.577	DMSO	32.7225	DMSO	46.6097	No Perturbation
139.024	DMSO	286.708	DMSO	39.5876	DMSO	9.00245	DMSO	53.2995	No Perturbation
127.725	DMSO	80.1031	DMSO	45.7852	DMSO	92.2919	DMSO	103.729	No Perturbation
289.629	DMSO	81.0353	DMSO	45.6242	DMSO	37.1335	DMSO	55.6818	No Perturbation
234.729	DMSO	112.13	DMSO	34.228	DMSO	154.508	DMSO	40.7053	No Perturbation
55.3959	DMSO	71.2448	DMSO	44.3186	DMSO	40.192	DMSO	8.47183	No Perturbation
211.054	DMSO	74.7733	DMSO	59.8255	DMSO	43.5476	DMSO	60.5502	No Perturbation
328.429	DMSO	59.0042	DMSO	40.5717	DMSO	52.9055	DMSO	80.1292	No Perturbation
171.581	DMSO	82.3315	DMSO	83.178	DMSO	50.4278	DMSO	36.958	No Perturbation
144.867	DMSO	85.0308	DMSO	71.579	DMSO	36.6684	DMSO	39.6996	No Perturbation
161.042	DMSO	84.0857	DMSO	37.3572	DMSO	8.9288	DMSO	48.1937	No Perturbation
94.9089	DMSO	78.3297	DMSO	49.408	DMSO	41.8173	DMSO	49.4537	No Perturbation
248.488	DMSO	70.8332	DMSO	64.5848	DMSO	50.3968	DMSO	50.9047	No Perturbation
399.745	DMSO	58.3855	DMSO	61.7519	DMSO	40.3437	DMSO	41.6148	No Perturbation
98.5922	DMSO	91.9792	DMSO	53.6773	DMSO	65.5698	DMSO	54.9582	No Perturbation
106.762	DMSO	84.6988	DMSO	66.3584	DMSO	29.4319	DMSO	40.6836	No Perturbation
297.498	DMSO	100.717	DMSO	50.188	DMSO	19.3939	DMSO	64.2415	No Perturbation
189.446	DMSO	133.343	DMSO	58.2721	DMSO	40.9157	DMSO	69.4881	No Perturbation
224.488	DMSO	116.875	DMSO	44.7903	DMSO	81.2723	DMSO	60.2484	No Perturbation
236.083	DMSO	71.2038	DMSO	43.0353	DMSO	43.5767	DMSO	52.6595	No Perturbation
208.663	DMSO	78.8085	DMSO	47.0643	DMSO	32.9628	DMSO	12.8804	No Perturbation
88.2974	DMSO	50.8749	DMSO	47.0799	DMSO	81.8155	DMSO	64.7431	No Perturbation
137.479	DMSO	109.372	DMSO	38.8249	DMSO	14.8057	DMSO	43.1202	No Perturbation
154.531	DMSO	84.0111	DMSO	43.0006	DMSO	46.7062	DMSO	45.2672	No Perturbation
264.783	DMSO	110.397	DMSO	52.6115	DMSO	36.4543	DMSO	42.3295	No Perturbation
152.646	DMSO	73.088	DMSO	55.7996	DMSO	18.1982	DMSO	51.7803	No Perturbation
121.74	DMSO	80.232	DMSO	46.1082	DMSO	11.3332	DMSO	40.1864	No Perturbation
278.038	DMSO	82.3457	DMSO	59.3925	DMSO	56.9212	DMSO	44.725	No Perturbation
299.167	DMSO	84.0194	DMSO	34.8633	DMSO	72.8655	DMSO	43.9739	No Perturbation
143.09	DMSO	69.3937	DMSO	40.2359	DMSO	42.6469	DMSO	47.0671	No Perturbation
174.328	DMSO	93.0061	DMSO	55.6683	DMSO	32.6759	DMSO	41.8853	No Perturbation
102.782	DMSO	81.5655	DMSO	46.3239	DMSO	16.556	DMSO	70.6044	No Perturbation
232.546	DMSO	141.862	DMSO	41.3274	DMSO	42.8683	DMSO	10.898	No Perturbation
181.896	DMSO	83.0395	DMSO	58.0458	DMSO	24.1677	DMSO	33.2846	No Perturbation
123.914	DMSO	77.3112	DMSO	38.0903	DMSO	151.041	DMSO	78.1709	No Perturbation
89.712	DMSO	150.201	DMSO	39.9743	DMSO	46.3355	DMSO	62.0531	No Perturbation
87.3095	DMSO	69.4189	DMSO	44.8577	DMSO	28.0425	DMSO	45.6067	No Perturbation
150.861	DMSO	87.4507	DMSO	39.578	DMSO	19.0945	DMSO	40.0911	No Perturbation
352.508	DMSO	104.301	DMSO	47.1265	DMSO	29.8868	DMSO	12.5145	No Perturbation
207.054	DMSO	64.9448	DMSO	67.6085	DMSO	14.1487	DMSO	62.6258	No Perturbation
180.217	DMSO	186.366	DMSO	69.7209	DMSO	37.7947	DMSO	35.8552	No Perturbation
102.315	DMSO	160.489	DMSO	54.0745	DMSO	17.8767	DMSO	69.9344	No Perturbation
143.891	DMSO	107.674	DMSO	36.2993	DMSO	9.09244	DMSO	55.128	No Perturbation
111.939	DMSO	75.4993	DMSO	64.3974	DMSO	48.9792	DMSO	36.0821	No Perturbation
262.783	DMSO	124.59	DMSO	54.7749	DMSO	47.4859	DMSO	51.6333	No Perturbation
155.233	DMSO	59.8628	DMSO	61.6089	DMSO	40.084	DMSO	58.9811	No Perturbation
169.247	DMSO	60.5434	DMSO	42.0443	DMSO	127.287	DMSO	6.95921	No Perturbation
261.135	DMSO	138.397	DMSO	67.019	DMSO	27.6002	DMSO	39.1868	No Perturbation
116.21	DMSO	96.0554	DMSO	46.0048	DMSO	38.808	DMSO	39.9752	No Perturbation
84.9535	DMSO	97.6131	DMSO	37.562	DMSO	20.627	DMSO	34.4365	No Perturbation
132.301	DMSO	133.525	DMSO	39.5022	DMSO	71.6894	DMSO	50.4862	No Perturbation
256.702	DMSO	167.967	DMSO	67.7356	DMSO	68.2482	DMSO	43.8076	No Perturbation
190.39	DMSO	76.0757	DMSO	46.2399	DMSO	35.4482	DMSO	52.2131	No Perturbation
220.013	DMSO	208.638	DMSO	65.1915	DMSO	17.9903	DMSO	71.188	No Perturbation
196.679	DMSO	182.005	DMSO	69.7592	DMSO	42.1463	DMSO	13.441	No Perturbation
104.865	DMSO	70.8643	DMSO	65.8462	DMSO	14.6917	DMSO	29.7404	No Perturbation
123.35	DMSO	108.472	DMSO	45.7716	DMSO	41.0109	DMSO	61.9798	No Perturbation
258.181	DMSO	136.83	DMSO	53.8449	DMSO	58.7466	DMSO	37.4773	No Perturbation
218.802	DMSO	63.5411	DMSO	36.9458	DMSO	50.8174	DMSO	14.0195	No Perturbation
113.218	DMSO	92.7962	DMSO	63.8206	DMSO	46.0437	DMSO	44.9751	No Perturbation
215.718	DMSO	53.3745	DMSO	69.4855	DMSO	46.9914	DMSO	7.27975	No Perturbation
201.123	DMSO	78.0053	DMSO	66.2432	DMSO	47.3884	DMSO	75.2798	No Perturbation
177.709	DMSO	191.164	DMSO	56.1594	DMSO	53.2413	DMSO	38.0687	No Perturbation
214.628	DMSO	191.188	DMSO	46.5354	DMSO	10.4285	DMSO	80.2156	No Perturbation
140.1	DMSO	62.2629	DMSO	62.524	DMSO	37.1189	DMSO	42.2724	No Perturbation
153.949	DMSO	119.19	DMSO	41.8141	DMSO	61.2865	DMSO	13.9507	No Perturbation
241.796	DMSO	149.562	DMSO	38.6189	DMSO	23.9454	DMSO	73.6529	No Perturbation
167.648	DMSO	82.2378	DMSO	54.0224	DMSO	50.0048	DMSO	55.6488	No Perturbation
207.653	DMSO	160.189	DMSO	49.0728	DMSO	5.19048	DMSO	73.4723	No Perturbation
119.716	DMSO	65.0506	DMSO	40.9898	DMSO	36.5196	DMSO	39.4384	No Perturbation
161.702	DMSO	74.5148	DMSO	47.2221	DMSO	36.9768	DMSO	6.93624	No Perturbation
12.0677	DMSO	57.3691	DMSO	86.3507	DMSO	51.5494	DMSO	50.0724	No Perturbation
104.675	DMSO	63.8682	DMSO	43.4418	DMSO	14.7381	DMSO	57.3956	No Perturbation
235.034	DMSO	110.14	DMSO	34.6455	DMSO	30.2364	DMSO	75.9282	No Perturbation
167.686	DMSO	11.1978	DMSO	40.0682	DMSO	41.1625	DMSO	56.4848	No Perturbation
162.624	DMSO	20.2591	DMSO	58.922	DMSO	52.8586	DMSO	50.7757	No Perturbation
171.724	DMSO	74.9224	DMSO	53.5236	DMSO	64.4196	DMSO	41.084	No Perturbation
181.29	DMSO	60.3751	DMSO	74.6282	DMSO	16.1096	DMSO	54.3319	No Perturbation
116.854	DMSO	96.454	DMSO	36.9547	DMSO	16.5723	DMSO	43.2417	No Perturbation
92.9142	DMSO	91.8114	DMSO	52.0167	DMSO	47.5272	DMSO	43.1745	No Perturbation
265.024	DMSO	134.801	DMSO	69.8389	DMSO	37.678	DMSO	90.1585	No Perturbation
60.0839	DMSO	91.6145	DMSO	33.7581	DMSO	52.1401	DMSO	65.5673	No Perturbation
180.427	DMSO	95.2904	DMSO	65.4469	DMSO	71.1464	DMSO	69.6825	No Perturbation
102.853	DMSO	105.123	DMSO	37.253	DMSO	73.3466	DMSO	6.60969	No Perturbation
109.204	DMSO	46.9163	DMSO	50.7493	DMSO	7.97	DMSO	55.6682	No Perturbation
117.554	DMSO	67.981	DMSO	50.0402	DMSO	33.7783	DMSO	51.0913	No Perturbation
161.481	DMSO	56.2974	DMSO	29.294	DMSO	43.8255	DMSO	61.7522	No Perturbation
185.709	DMSO	84.7384	DMSO	70.4023	DMSO	50.7035	DMSO	78.4975	No Perturbation
315.407	DMSO	147.284	DMSO	49.6636	DMSO	45.6056	DMSO	11.714	No Perturbation
227.321	DMSO	68.6618	DMSO	57.1099	DMSO	43.8418	DMSO	69.3614	No Perturbation
110.811	DMSO	78.4745	DMSO	45.087	DMSO	169.284	DMSO	45.4441	No Perturbation
181.961	DMSO	83.6057	DMSO	45.5679	DMSO	12.3298	DMSO	71.8497	No Perturbation
167.444	DMSO	59.6658	DMSO	42.8399	DMSO	28.1799	DMSO	60.564	No Perturbation
128.672	DMSO	80.8087	DMSO	57.0892	DMSO	31.2542	DMSO	62.5221	No Perturbation
177.415	DMSO	160.501	DMSO	55.4344	DMSO	10.163	DMSO	80.5486	No Perturbation
233.185	DMSO	98.5367	DMSO	45.7287	DMSO	38.8629	DMSO	50.2907	No Perturbation
416.278	DMSO	52.4026	DMSO	81.2624	DMSO	24.0893	DMSO	50.525	No Perturbation
153.578	DMSO	93.6429	DMSO	53.0911	DMSO	27.5807	DMSO	60.8353	No Perturbation
488.012	DMSO	215.368	DMSO	33.3952	DMSO	77.2442	DMSO	52.0397	No Perturbation
104.288	DMSO	69.7347	DMSO	37.6648	DMSO	40.0912	DMSO	56.1817	No Perturbation
217.729	DMSO	124.349	DMSO	72.233	DMSO	44.5957	DMSO	44.1086	No Perturbation
228.715	DMSO	123.921	DMSO	44.5171	DMSO	55.9014	DMSO	65.5172	No Perturbation
255.58	DMSO	70.0295	DMSO	42.5877	DMSO	54.2284	DMSO	58.465	No Perturbation
217.341	DMSO	76.407	DMSO	37.4378	DMSO	44.9928	DMSO	8.80971	No Perturbation
111.532	DMSO	82.4106	DMSO	46.7391	DMSO	55.6829	DMSO	41.9631	No Perturbation
15.0224	DMSO	81.7783	DMSO	47.104	DMSO	33.3983	DMSO	50.9984	No Perturbation
173.829	DMSO	87.4093	DMSO	70.2211	DMSO	51.2993	DMSO	39.2194	No Perturbation
390.145	DMSO	75.9664	DMSO	38.5375	DMSO	15.3475	DMSO	38.5602	No Perturbation
203.988	DMSO	89.3566	DMSO	54.4859	DMSO	46.6107	DMSO	49.4704	No Perturbation
132.878	DMSO	104.838	DMSO	42.729	DMSO	28.936	DMSO	37.8392	No Perturbation
103.313	DMSO	88.1069	DMSO	57.0862	DMSO	23.0367	DMSO	60.6611	No Perturbation
326.017	DMSO	230.627	DMSO	35.4146	DMSO	45.58	DMSO	44.3534	No Perturbation
211.933	DMSO	115.769	DMSO	57.4606	DMSO	28.8189	DMSO	53.8456	No Perturbation
123.798	DMSO	59.5996	DMSO	60.4705	DMSO	52.7674	DMSO	55.7976	No Perturbation
289.141	DMSO	82.0499	DMSO	72.1441	DMSO	53.8694	DMSO	45.464	No Perturbation
130.413	DMSO	181.72	DMSO	48.0661	DMSO	34.9794	DMSO	61.7151	No Perturbation
88.013	DMSO	66.3377	DMSO	58.784	DMSO	59.8481	DMSO	58.4668	No Perturbation
743.408	DMSO	105.381	DMSO	15.3493	DMSO	51.3257	DMSO	25.0141	No Perturbation
103.035	DMSO	95.5917	DMSO	46.0636	DMSO	29.4285	DMSO	66.1478	No Perturbation
194.269	DMSO	64.3874	DMSO	75.5418	DMSO	6.29075	DMSO	40.971	No Perturbation
345.132	DMSO	106.632	DMSO	41.3463	DMSO	43.5831	DMSO	75.0991	No Perturbation
144.174	DMSO	77.8482	DMSO	62.9496	DMSO	13.9024	DMSO	55.5709	No Perturbation
126.391	DMSO	112.101	DMSO	58.0973	DMSO	37.3634	DMSO	77.2194	No Perturbation
240.676	DMSO	82.17	DMSO	52.9426	DMSO	26.963	DMSO	45.648	No Perturbation
101.511	DMSO	71.8408	DMSO	49.7621	DMSO	28.6575	DMSO	79.4166	No Perturbation
189.963	DMSO	50.02	DMSO	50.8557	DMSO	50.2224	DMSO	73.7731	No Perturbation
389.87	DMSO	181.579	DMSO	47.0229	DMSO	37.9769	DMSO	51.5386	No Perturbation
146.158	DMSO	162.216	DMSO	41.558	DMSO	61.1526	DMSO	49.0008	No Perturbation
232.649	DMSO	112.104	DMSO	56.1369	DMSO	29.4537	DMSO	43.9674	No Perturbation
305.079	DMSO	125.773	DMSO	66.6221	DMSO	9.3502	DMSO	13.4693	No Perturbation
272.979	DMSO	66.0642	DMSO	39.6368	DMSO	37.0951	DMSO	45.8452	No Perturbation
220.835	DMSO	125.118	DMSO	62.7482	DMSO	61.4137	DMSO	59.8032	No Perturbation
195.76	DMSO	164.593	DMSO	66.6122	DMSO	39.9225	DMSO	47.0228	No Perturbation
101.04	DMSO	104.7	DMSO	58.8233	DMSO	48.9735	DMSO	37.9471	No Perturbation
103.402	DMSO	112.156	DMSO	75.7135	DMSO	103.136	DMSO	45.2422	No Perturbation
178.81	DMSO	186.863	DMSO	74.3161	DMSO	35.5817	DMSO	54.9467	No Perturbation
301.904	DMSO	79.7441	DMSO	51.1557	DMSO	43.1082	DMSO	45.8232	No Perturbation
235.289	DMSO	101.053	DMSO	68.6469	DMSO	62.9921	DMSO	67.7012	No Perturbation
242.97	DMSO	115.499	DMSO	44.4514	DMSO	85.9402	DMSO	42.8858	No Perturbation
144.316	DMSO	63.5889	DMSO	53.5725	DMSO	35.214	DMSO	71.5608	No Perturbation
93.8224	DMSO	131.483	DMSO	44.1189	DMSO	23.8826	DMSO	21.1355	No Perturbation
12.7065	DMSO	86.9389	DMSO	43.8694	DMSO	52.555	DMSO	52.0577	No Perturbation
175.499	DMSO	210.168	DMSO	55.5642	DMSO	80.2391	DMSO	39.6076	No Perturbation
89.9799	DMSO	68.086	DMSO	73.8172	DMSO	36.8619	DMSO	44.5834	No Perturbation
127.22	DMSO	60.7877	DMSO	61.3574	DMSO	65.2855	DMSO	47.4871	No Perturbation
249.453	DMSO	61.7884	DMSO	38.2361	DMSO	35.6358	DMSO	63.8791	No Perturbation
102.785	DMSO	61.3877	DMSO	48.6785	DMSO	8.64672	DMSO	54.7183	No Perturbation
417.693	DMSO	94.0825	DMSO	63.9656	DMSO	69.3323	DMSO	68.788	No Perturbation
166.731	DMSO	112.987	DMSO	60.1336	DMSO	7.29466	DMSO	69.1869	No Perturbation
250.269	DMSO	75.5459	DMSO	43.2518	DMSO	106.153	DMSO	41.8284	No Perturbation
125.071	DMSO	71.6262	DMSO	59.0706	DMSO	43.0993	DMSO	45.2931	No Perturbation
239.475	DMSO	67.8516	DMSO	39.8831	DMSO	173.731	DMSO	43.2866	No Perturbation
341.224	DMSO	72.6125	DMSO	81.4471	DMSO	61.0853	DMSO	76.4369	No Perturbation
186.288	DMSO	100.706	DMSO	73.4188	DMSO	44.8188	DMSO	54.4724	No Perturbation
150.752	DMSO	69.339	DMSO	47.0527	DMSO	32.4737	DMSO	44.4823	No Perturbation
157.762	DMSO	81.6926	DMSO	67.1539	DMSO	62.539	DMSO	54.5241	No Perturbation
159.484	DMSO	68.876	DMSO	44.3651	DMSO	44.9241	DMSO	57.501	No Perturbation
131.085	DMSO	108.364	DMSO	38.9921	DMSO	40.6629	DMSO	77.4658	No Perturbation
225.673	DMSO	119.795	DMSO	37.6953	DMSO	28.6623	DMSO	102.291	No Perturbation
321.548	DMSO	21.3491	DMSO	44.1686	DMSO	33.2743	DMSO	56.8645	No Perturbation
313.643	DMSO	89.2825	DMSO	41.533	DMSO	11.6478	DMSO	67.65	No Perturbation
197.476	DMSO	89.6607	DMSO	49.9224	DMSO	64.1856	DMSO	35.6027	No Perturbation
63.7243	DMSO	75.7666	DMSO	47.6054	DMSO	29.2534	DMSO	46.5303	No Perturbation
118.538	DMSO	104.048	DMSO	61.4884	DMSO	53.4811	DMSO	39.7164	No Perturbation
122.376	DMSO	93.4931	DMSO	56.0847	DMSO	54.7362	DMSO	51.6046	No Perturbation
128.681	DMSO	63.7375	DMSO	70.0456	DMSO	61.4168	DMSO	54.8911	No Perturbation
206.757	DMSO	71.2305	DMSO	69.5089	DMSO	36.5472	DMSO	47.5668	No Perturbation
129.513	DMSO	176.742	DMSO	57.2474	DMSO	50.1743	DMSO	63.9867	No Perturbation
342.372	DMSO	55.4859	DMSO	50.882	DMSO	73.8972	DMSO	74.603	No Perturbation
100.285	DMSO	78.9398	DMSO	48.0048	DMSO	222.19	DMSO	42.9782	No Perturbation
446.61	DMSO	70.6655	DMSO	64.8766	DMSO	76.5541	DMSO	76.5398	No Perturbation
511.659	DMSO	68.645	DMSO	41.3299	DMSO	39.0758	DMSO	84.6642	No Perturbation
241.821	DMSO	176.117	DMSO	39.3748	DMSO	45.4017	DMSO	64.028	No Perturbation
262.866	DMSO	70.6087	DMSO	51.9056	DMSO	42.1369	DMSO	40.3403	No Perturbation
116.548	DMSO	97.3951	DMSO	69.1649	DMSO	35.0679	DMSO	54.0739	No Perturbation
99.8395	DMSO	125.442	DMSO	49.4551	DMSO	50.0997	DMSO	51.9885	No Perturbation
171.581	DMSO	102.044	DMSO	46.9927	DMSO	40.9006	DMSO	52.4503	No Perturbation
233.467	DMSO	100.651	DMSO	42.5939	DMSO	22.2056	DMSO	47.8418	No Perturbation
93.2053	DMSO	102.34	DMSO	57.9	DMSO	40.8867	DMSO	46.0886	No Perturbation
203.577	DMSO	97.7812	DMSO	54.7884	DMSO	27.514	DMSO	41.7311	No Perturbation
193.592	DMSO	166.66	DMSO	42.8467	DMSO	44.7745	DMSO	67.4362	No Perturbation
234.715	DMSO	65.502	DMSO	62.5086	DMSO	59.649	DMSO	65.7693	No Perturbation
149.238	DMSO	65.2883	DMSO	56.4707	DMSO	35.4768	DMSO	49.2535	No Perturbation
302.098	DMSO	84.777	DMSO	47.903	DMSO	15.2551	DMSO	6.51968	No Perturbation
138.754	DMSO	84.2525	DMSO	42.2294	DMSO	11.1211	DMSO	81.4478	No Perturbation
149.744	DMSO	89.1843	DMSO	43.2412	DMSO	7.97831	DMSO	38.3065	No Perturbation
225.561	DMSO	64.6658	DMSO	59.4894	DMSO	36.0297	DMSO	40.7541	No Perturbation
538.788	DMSO	70.9502	DMSO	66.1354	DMSO	33.108	DMSO	44.8995	No Perturbation
260.186	DMSO	98.8945	DMSO	78.709	DMSO	59.7471	DMSO	57.7063	No Perturbation
99.9093	DMSO	68.4314	DMSO	47.6042	DMSO	37.6966	DMSO	55.6599	No Perturbation
91.7432	DMSO	106.326	DMSO	42.2719	DMSO	13.7819	DMSO	56.9844	No Perturbation
183.741	DMSO	112.616	DMSO	42.9665	DMSO	35.077	DMSO	40.5813	No Perturbation
377.466	DMSO	65.4988	DMSO	76.0985	DMSO	37.6903	DMSO	54.9757	No Perturbation
175.061	DMSO	148.83	DMSO	43.7013	DMSO	72.5138	DMSO	44.9279	No Perturbation
677.888	DMSO	83.0876	DMSO	62.4468	DMSO	156.703	DMSO	11.6437	No Perturbation
90.6063	DMSO	57.7032	DMSO	41.8916	DMSO	46.084	DMSO	44.0719	No Perturbation
197.069	DMSO	83.6417	DMSO	76.1731	DMSO	37.5349	DMSO	43.5507	No Perturbation
190.488	DMSO	62.7518	DMSO	58.887	DMSO	52.4747	DMSO	51.0824	No Perturbation
186.704	DMSO	65.2761	DMSO	60.2331	DMSO	86.8792	DMSO	47.8237	No Perturbation
102.34	DMSO	98.0341	DMSO	51.3326	DMSO	18.3284	DMSO	41.3562	No Perturbation
248.274	DMSO	73.7618	DMSO	44.3359	DMSO	10.5167	DMSO	44.7057	No Perturbation
207.606	DMSO	64.3507	DMSO	41.0074	DMSO	40.3008	DMSO	46.344	No Perturbation
123.784	DMSO	159.633	DMSO	41.6115	DMSO	70.9189	DMSO	42.5527	No Perturbation
7.70634	DMSO	117.19	DMSO	37.5278	DMSO	9.92128	DMSO	23.3057	No Perturbation
374.008	DMSO	79.785	DMSO	44.281	DMSO	9.47061	DMSO	44.7344	No Perturbation
316.172	DMSO	93.8675	DMSO	33.0989	DMSO	5.27361	DMSO	50.9825	No Perturbation
131.329	DMSO	74.5375	DMSO	54.9875	DMSO	59.6254	DMSO	13.6281	No Perturbation
299.41	DMSO	117.357	DMSO	67.4086	DMSO	40.7045	DMSO	74.4852	No Perturbation
160.051	DMSO	68.916	DMSO	60.3411	DMSO	19.4351	DMSO	80.4142	No Perturbation
115.28	DMSO	79.6328	DMSO	64.4241	DMSO	59.2165	DMSO	79.085	No Perturbation
198.253	DMSO	79.9802	DMSO	36.0737	DMSO	44.9829	DMSO	44.6188	No Perturbation
124.627	DMSO	56.2574	DMSO	32.6876	DMSO	32.1164	DMSO	12.7128	No Perturbation
220.213	DMSO	90.2132	DMSO	61.3542	DMSO	29.5656	DMSO	42.8326	No Perturbation
117.747	DMSO	63.9627	DMSO	71.6348	DMSO	35.0464	DMSO	42.6908	No Perturbation
257.994	DMSO	89.6775	DMSO	58.8227	DMSO	48.9584	DMSO	60.0771	No Perturbation
160.383	DMSO	121.145	DMSO	49.4115	DMSO	36.7897	DMSO	59.7258	No Perturbation
290.236	DMSO	67.0526	DMSO	33.3042	DMSO	26.1747	DMSO	60.875	No Perturbation
117.196	DMSO	52.5822	DMSO	41.6861	DMSO	73.062	DMSO	86.3954	No Perturbation
206.786	DMSO	68.3446	DMSO	45.7986	DMSO	26.0988	DMSO	52.8578	No Perturbation
327.473	DMSO	97.2195	DMSO	60.4059	DMSO	68.2031	DMSO	39.1701	No Perturbation
99.9174	DMSO	78.9963	DMSO	87.1303	DMSO	41.7535	DMSO	35.652	No Perturbation
240.128	DMSO	87.0041	DMSO	56.6863	DMSO	14.6698	DMSO	40.5791	No Perturbation
89.1156	DMSO	67.5247	DMSO	53.5338	DMSO	35.2726	DMSO	61.0165	No Perturbation
258.495	DMSO	80.8431	DMSO	53.2373	DMSO	43.6406	DMSO	25.2043	No Perturbation
184.785	DMSO	79.7534	DMSO	57.8555	DMSO	34.0135	DMSO	81.1925	No Perturbation
137.329	DMSO	125.794	DMSO	47.2368	DMSO	49.5928	DMSO	49.9567	No Perturbation
289.09	DMSO	54.0034	DMSO	59.4722	DMSO	71.223	DMSO	37.3259	No Perturbation
51.3488	DMSO	78.6314	DMSO	47.4899	DMSO	46.155	DMSO	83.1068	No Perturbation
109.331	DMSO	90.2469	DMSO	62.8362	DMSO	57.8642	DMSO	56.3796	No Perturbation
221.976	DMSO	76.5071	DMSO	56.3881	DMSO	144.258	DMSO	71.7452	No Perturbation
130.58	DMSO	64.7589	DMSO	31.2295	DMSO	38.7948	DMSO	70.3157	No Perturbation
303.566	DMSO	151.666	DMSO	44.2074	DMSO	29.1108	DMSO	57.21	No Perturbation
128.059	DMSO	73.2681	DMSO	36.5027	DMSO	36.2385	DMSO	56.2402	No Perturbation
251.402	DMSO	73.373	DMSO	58.7014	DMSO	24.2099	DMSO	55.7954	No Perturbation
171.735	DMSO	75.331	DMSO	40.4477	DMSO	31.3192	DMSO	51.4855	No Perturbation
134.942	DMSO	105.648	DMSO	65.3957	DMSO	63.2566	DMSO	38.6713	No Perturbation
160.969	DMSO	67.7922	DMSO	37.1055	DMSO	59.6472	DMSO	37.6502	No Perturbation
157.68	DMSO	80.4584	DMSO	41.8834	DMSO	109.081	DMSO	50.331	No Perturbation
195.53	DMSO	82.652	DMSO	66.5429	DMSO	59.5231	DMSO	38.9696	No Perturbation
171.354	DMSO	89.7753	DMSO	41.1936	DMSO	64.0587	DMSO	50.534	No Perturbation
178.132	DMSO	83.2036	DMSO	67.8445	DMSO	37.9616	DMSO	66.0758	No Perturbation
138.087	DMSO	73.5092	DMSO	58.3533	DMSO	42.9349	DMSO	89.5135	No Perturbation
133.615	DMSO	124.493	DMSO	47.3954	DMSO	40.2325	DMSO	49.5245	No Perturbation
269.7	DMSO	73.6343	DMSO	47.3536	DMSO	30.2704	DMSO	43.63	No Perturbation
211.28	DMSO	69.8759	DMSO	39.9821	DMSO	25.7554	DMSO	54.0805	No Perturbation
261.197	DMSO	73.0385	DMSO	75.8007	DMSO	25.2208	DMSO	50.8725	No Perturbation
98.708	DMSO	76.8111	DMSO	39.0453	DMSO	56.6853	DMSO	62.2991	No Perturbation
110.191	DMSO	79.7865	DMSO	81.5701	DMSO	75.0932	DMSO	75.0234	No Perturbation
132.435	DMSO	79.9965	DMSO	63.1379	DMSO	32.5683	DMSO	53.9013	No Perturbation
15.6249	DMSO	96.8251	DMSO	65.6467	DMSO	16.9624	DMSO	41.3307	No Perturbation
133.247	DMSO	70.2121	DMSO	87.8569	DMSO	37.916	DMSO	44.9961	No Perturbation
181.227	DMSO	91.899	DMSO	52.1603	DMSO	48.4893	DMSO	55.4465	No Perturbation
106.465	DMSO	74.4257	DMSO	64.5181	DMSO	36.7213	DMSO	48.3738	No Perturbation
209.348	DMSO	84.2434	DMSO	63.0085	DMSO	7.44304	DMSO	47.2586	No Perturbation
100.676	DMSO	94.505	DMSO	42.6453	DMSO	17.9227	DMSO	52.5527	No Perturbation
117.268	DMSO	79.3615	DMSO	40.9926	DMSO	33.0884	DMSO	49.2571	No Perturbation
75.1384	DMSO	140.751	DMSO	64.7142	DMSO	33.4801	DMSO	66.7162	No Perturbation
101.17	DMSO	58.7132	DMSO	62.5796	DMSO	23.7203	DMSO	74.156	No Perturbation
199.949	DMSO	113.143	DMSO	50.1385	DMSO	8.09794	DMSO	50.5026	No Perturbation
264.632	DMSO	93.9353	DMSO	44.1468	DMSO	36.6715	DMSO	52.8375	No Perturbation
207.248	DMSO	97.629	DMSO	38.1688	DMSO	82.653	DMSO	65.4811	No Perturbation
110.702	DMSO	94.3265	DMSO	51.8555	DMSO	42.7696	DMSO	78.4761	No Perturbation
229.765	DMSO	77.7836	DMSO	53.599	DMSO	11.9147	DMSO	64.3129	No Perturbation
110.554	DMSO	73.9304	DMSO	49.0648	DMSO	49.2904	DMSO	41.9001	No Perturbation
93.8161	DMSO	84.0136	DMSO	63.7883	DMSO	71.4322	DMSO	69.8161	No Perturbation
360.257	DMSO	59.0158	DMSO	44.4226	DMSO	57.1863	DMSO	37.7556	No Perturbation
258.641	DMSO	68.5897	DMSO	36.1423	DMSO	65.2399	DMSO	41.6069	No Perturbation
116.936	DMSO	89.2663	DMSO	32.5822	DMSO	22.5741	DMSO	67.1899	No Perturbation
123.3	DMSO	79.7172	DMSO	70.1951	DMSO	13.2493	DMSO	44.1068	No Perturbation
194.288	DMSO	83.0161	DMSO	71.9384	DMSO	63.4274	DMSO	44.9755	No Perturbation
173.507	DMSO	148.815	DMSO	51.6079	DMSO	59.9019	DMSO	64.4168	No Perturbation
327.593	DMSO	80.8886	DMSO	50.4379	DMSO	35.1446	DMSO	11.4893	No Perturbation
227.285	DMSO	59.3099	DMSO	37.0818	DMSO	11.7299	DMSO	73.3758	No Perturbation
213.824	DMSO	74.1844	DMSO	35.3349	DMSO	31.5707	DMSO	37.1488	No Perturbation
199.322	DMSO	72.4375	DMSO	52.1942	DMSO	49.416	DMSO	82.8827	No Perturbation
127.986	DMSO	74.1622	DMSO	46.7863	DMSO	54.1982	DMSO	71.6927	No Perturbation
212.331	DMSO	76.4199	DMSO	79.2186	DMSO	54.8952	DMSO	60.9068	No Perturbation
253.114	DMSO	96.0804	DMSO	97.4213	DMSO	57.512	DMSO	74.5446	No Perturbation
272.427	DMSO	145.5	DMSO	69.608	DMSO	41.6547	DMSO	43.9154	No Perturbation
230.413	DMSO	84.8091	DMSO	40.6103	DMSO	35.7771	DMSO	45.0875	No Perturbation
572.991	DMSO	154.965	DMSO	37.4758	DMSO	7.37003	DMSO	10.2064	No Perturbation
70.8353	DMSO	63.8201	DMSO	41.4238	DMSO	52.6972	DMSO	43.2409	No Perturbation
119.659	DMSO	60.467	DMSO	48.9468	DMSO	41.5165	DMSO	70.139	No Perturbation
144.961	DMSO	81.444	DMSO	83.8694	DMSO	51.6671	DMSO	53.0335	No Perturbation
352.114	DMSO	69.0913	DMSO	61.7086	DMSO	61.4329	DMSO	42.2172	No Perturbation
135.845	DMSO	78.9023	DMSO	45.1705	DMSO	22.4074	DMSO	58.3947	No Perturbation
181.773	DMSO	52.7619	DMSO	43.817	DMSO	36.9228	DMSO	50.7687	No Perturbation
198.415	DMSO	82.1219	DMSO	52.6306	DMSO	39.8425	DMSO	42.1888	No Perturbation
184.877	DMSO	79.9523	DMSO	77.2603	DMSO	61.8643	DMSO	37.1732	No Perturbation
203.796	DMSO	73.2826	DMSO	52.6366	DMSO	49.5712	DMSO	75.9882	No Perturbation
235.387	DMSO	89.048	DMSO	76.674	DMSO	50.563	DMSO	60.1922	No Perturbation
205.326	DMSO	127.179	DMSO	66.6625	DMSO	67.7606	DMSO	37.2528	No Perturbation
143.143	DMSO	240.189	DMSO	62.7657	DMSO	54.2923	DMSO	48.4026	No Perturbation
280.928	DMSO	61.4222	DMSO	45.3016	DMSO	75.3295	DMSO	41.4066	No Perturbation
141.349	DMSO	79.7293	DMSO	41.2389	DMSO	8.72567	DMSO	57.0649	No Perturbation
128.196	DMSO	75.4024	DMSO	63.7349	DMSO	39.4005	DMSO	37.8793	No Perturbation
155.995	DMSO	57.3762	DMSO	55.2762	DMSO	21.9772	DMSO	57.3659	No Perturbation
259.589	DMSO	104.492	DMSO	38.0689	DMSO	38.1057	DMSO	54.1016	No Perturbation
231.078	DMSO	105.442	DMSO	35.9193	DMSO	51.7768	DMSO	52.1652	No Perturbation
102.813	DMSO	67.2427	DMSO	77.3153	DMSO	50.5217	DMSO	76.3174	No Perturbation
210.186	DMSO	71.8971	DMSO	56.917	DMSO	44.6224	DMSO	82.7944	No Perturbation
168.328	DMSO	93.365	DMSO	77.1597	DMSO	50.6815	DMSO	54.5433	No Perturbation
190.084	DMSO	68.259	DMSO	42.6817	DMSO	33.0999	DMSO	39.5621	No Perturbation
148.959	DMSO	103.834	DMSO	57.3449	DMSO	13.2039	DMSO	74.7893	No Perturbation
520.096	DMSO	71.495	DMSO	120.263	DMSO	47.333	DMSO	72.1674	No Perturbation
88.377	DMSO	79.3732	DMSO	74.0495	DMSO	35.2302	DMSO	67.8609	No Perturbation
191.651	DMSO	60.2638	DMSO	35.5932	DMSO	9.59765	DMSO	61.9976	No Perturbation
480.795	DMSO	66.9228	DMSO	34.0982	DMSO	45.1849	DMSO	47.3185	No Perturbation
185.477	DMSO	87.7273	DMSO	27.2474	DMSO	36.3221	DMSO	53.6913	No Perturbation
355.944	DMSO	91.3107	DMSO	34.8879	DMSO	53.5976	DMSO	55.8942	No Perturbation
212.179	DMSO	105.963	DMSO	49.6117	DMSO	37.5846	DMSO	13.3768	No Perturbation
292.045	DMSO	98.9659	DMSO	36.2577	DMSO	7.99671	DMSO	145.666	No Perturbation
171.161	DMSO	84.1439	DMSO	43.1046	DMSO	12.3551	DMSO	85.2252	No Perturbation
112.98	DMSO	64.2935	DMSO	53.2453	DMSO	36.764	DMSO	45.8912	No Perturbation
271.849	DMSO	87.8356	DMSO	53.2191	DMSO	46.6357	DMSO	72.2417	No Perturbation
110.952	DMSO	59.2999	DMSO	63.5389	DMSO	74.1419	DMSO	58.3398	No Perturbation
172.504	DMSO	80.7611	DMSO	44.429	DMSO	65.4961	DMSO	55.7044	No Perturbation
220.867	DMSO	78.7193	DMSO	69.121	DMSO	37.2931	DMSO	66.5538	No Perturbation
231.831	DMSO	59.9713	DMSO	20.0988	DMSO	12.6134	DMSO	68.0093	No Perturbation
78.5737	DMSO	121.861	DMSO	63.8803	DMSO	25.8412	DMSO	49.8925	No Perturbation
276.326	DMSO	73.4296	DMSO	68.5562	DMSO	72.1909	DMSO	72.9447	No Perturbation
160.948	DMSO	60.9207	DMSO	70.2287	DMSO	40.7307	DMSO	41.1609	No Perturbation
311.921	DMSO	90.6949	DMSO	30.7225	DMSO	64.8309	DMSO	39.851	No Perturbation
182.731	DMSO	63.1223	DMSO	60.68	DMSO	71.7111	DMSO	64.4154	No Perturbation
102.869	DMSO	99.453	DMSO	47.5565	DMSO	52.6892	DMSO	43.8319	No Perturbation
101.324	DMSO	57.8368	DMSO	37.6711	DMSO	37.5767	DMSO	42.1127	No Perturbation
147.291	DMSO	166.785	DMSO	80.7188	DMSO	50.0706	DMSO	51.2109	No Perturbation
36.2423	DMSO	76.8123	DMSO	78.2668	DMSO	45.0423	DMSO	39.4388	No Perturbation
112.349	DMSO	69.7423	DMSO	52.9615	DMSO	34.5101	DMSO	45.9175	No Perturbation
64.4687	DMSO	74.324	DMSO	44.7583	DMSO	38.1325	DMSO	40.1264	No Perturbation
399.914	DMSO	95.2381	DMSO	61.7806	DMSO	38.5753	DMSO	40.8132	No Perturbation
273.398	DMSO	73.3958	DMSO	79.9659	DMSO	46.5998	DMSO	46.8714	No Perturbation
169.762	DMSO	87.3524	DMSO	8.2558	DMSO	28.0314	DMSO	40.9511	No Perturbation
79.1909	DMSO	69.8245	DMSO	42.9605	DMSO	55.713	DMSO	37.277	No Perturbation
119.426	DMSO	88.0423	DMSO	39.2213	DMSO	20.8296	DMSO	45.1219	No Perturbation
133.882	DMSO	133.568	DMSO	39.793	DMSO	41.4948	DMSO	48.6252	No Perturbation
144.827	DMSO	102.314	DMSO	69.5518	DMSO	52.3389	DMSO	67.1435	No Perturbation
177.003	DMSO	80.3016	DMSO	45.4836	DMSO	61.5975	DMSO	43.3709	No Perturbation
143.013	DMSO	94.0347	DMSO	83.7147	DMSO	50.2882	DMSO	48.4956	No Perturbation
254.674	DMSO	70.1356	DMSO	68.4572	DMSO	58.548	DMSO	47.427	No Perturbation
319.06	DMSO	79.0201	DMSO	54.7216	DMSO	81.327	DMSO	39.7261	No Perturbation
268.056	DMSO	71.4799	DMSO	5.90109	DMSO	44.2616	DMSO	71.3502	No Perturbation
74.924	DMSO	79.6297	DMSO	40.5022	DMSO	68.7478	DMSO	72.1226	No Perturbation
134.904	DMSO	83.9092	DMSO	58.2655	DMSO	45.8694	DMSO	52.0337	No Perturbation
55.9242	DMSO	60.8596	DMSO	56.0771	DMSO	106.602	DMSO	48.5693	No Perturbation
370.924	DMSO	117.786	DMSO	32.3307	DMSO	47.3093	DMSO	50.1407	No Perturbation
302.89	DMSO	134.627	DMSO	76.6269	DMSO	63.5096	DMSO	49.258	No Perturbation
244.91	DMSO	78.2229	DMSO	47.202	DMSO	35.2263	DMSO	61.4266	No Perturbation
150.251	DMSO	131.418	DMSO	54.7693	DMSO	24.1626	DMSO	54.0306	No Perturbation
101.705	DMSO	92.7914	DMSO	29.6753	DMSO	43.3239	DMSO	47.8167	No Perturbation
385.398	DMSO	99.9771	DMSO	65.5279	DMSO	38.5805	DMSO	38.2515	No Perturbation
207.851	DMSO	98.9724	DMSO	53.9118	DMSO	36.0691	DMSO	43.3245	No Perturbation
109.275	DMSO	89.5456	DMSO	52.2329	DMSO	7.82803	DMSO	48.7112	No Perturbation
116.639	DMSO	110.396	DMSO	40.0212	DMSO	14.5441	DMSO	38.3409	No Perturbation
183.667	DMSO	92.4582	DMSO	51.1833	DMSO	33.1987	DMSO	45.7856	No Perturbation
253.568	DMSO	64.5201	DMSO	40.8714	DMSO	54.2824	DMSO	61.825	No Perturbation
126.643	DMSO	78.951	DMSO	81.8913	DMSO	59.5788	DMSO	43.801	No Perturbation
141.663	DMSO	65.2506	DMSO	60.5873	DMSO	51.8211	DMSO	38.8401	No Perturbation
133.353	DMSO	108.514	DMSO	43.6643	DMSO	101.234	DMSO	42.2304	No Perturbation
171.47	DMSO	22.3342	DMSO	45.3555	DMSO	65.0084	DMSO	66.1275	No Perturbation
250.285	DMSO	70.7915	DMSO	68.4243	DMSO	104.267	DMSO	43.2406	No Perturbation
112.534	DMSO	83.3213	DMSO	62.1395	DMSO	20.7545	DMSO	65.9469	No Perturbation
388.204	DMSO	122.116	DMSO	87.7326	DMSO	38.7245	DMSO	77.2131	No Perturbation
110.915	DMSO	71.3022	DMSO	55.5962	DMSO	41.0647	DMSO	65.7954	No Perturbation
8.12551	DMSO	106.191	DMSO	57.941	DMSO	19.5391	DMSO	23.3171	No Perturbation
322.628	DMSO	113.71	DMSO	55.4893	DMSO	125.617	DMSO	39.0053	No Perturbation
119.763	DMSO	248.815	DMSO	47.6252	DMSO	33.4483	DMSO	41.09	No Perturbation
124.264	DMSO	92.5821	DMSO	45.6199	DMSO	43.3458	DMSO	40.9218	No Perturbation
152.524	DMSO	100.309	DMSO	33.3513	DMSO	11.3276	DMSO	70.4215	No Perturbation
133.355	DMSO	122.706	DMSO	48.7869	DMSO	36.1467	DMSO	56.639	No Perturbation
288.789	DMSO	85.2562	DMSO	50.6619	DMSO	37.7578	DMSO	60.3175	No Perturbation
64.113	DMSO	88.1128	DMSO	101.302	DMSO	38.5631	DMSO	46.9428	No Perturbation
314.093	DMSO	388.687	DMSO	55.3781	DMSO	46.4397	DMSO	76.1222	No Perturbation
37.0333	DMSO	163.928	DMSO	12.0103	DMSO	31.1027	DMSO	38.0623	No Perturbation
164.609	DMSO	68.3745	DMSO	54.1483	DMSO	70.5154	DMSO	49.002	No Perturbation
126.263	DMSO	104.252	DMSO	107.505	DMSO	12.3822	DMSO	65.1103	No Perturbation
145.427	DMSO	74.6707	DMSO	73.0375	DMSO	26.5279	DMSO	63.1522	No Perturbation
138.192	DMSO	77.9843	DMSO	34.3743	DMSO	59.5523	DMSO	45.7364	No Perturbation
325.587	DMSO	64.058	DMSO	38.6987	DMSO	35.3829	DMSO	67.9946	No Perturbation
125.533	DMSO	87.2795	DMSO	72.5227	DMSO	7.14433	DMSO	57.7234	No Perturbation
111.601	DMSO	70.9992	DMSO	44.8789	DMSO	35.161	DMSO	39.6519	No Perturbation
180.996	DMSO	109.798	DMSO	67.8324	DMSO	19.4347	DMSO	46.1722	No Perturbation
372.342	DMSO	68.5123	DMSO	51.3684	DMSO	66.1522	DMSO	44.5552	No Perturbation
172.792	DMSO	172.984	DMSO	50.4678	DMSO	40.627	DMSO	38.4784	No Perturbation
126.654	DMSO	95.6458	DMSO	67.5876	DMSO	44.6459	DMSO	46.7891	No Perturbation
97.246	DMSO	96.9209	DMSO	62.5239	DMSO	8.50852	DMSO	46.934	No Perturbation
124.614	DMSO	75.6538	DMSO	43.7531	DMSO	59.0697	DMSO	114.616	No Perturbation
140.718	DMSO	184.061	DMSO	74.7068	DMSO	43.9464	DMSO	65.1278	No Perturbation
122.39	DMSO	68.0666	DMSO	42.2389	DMSO	63.6126	DMSO	42.9494	No Perturbation
134.594	DMSO	121.475	DMSO	37.4876	DMSO	14.2397	DMSO	38.7194	No Perturbation
322.7	DMSO	111.993	DMSO	46.2609	DMSO	27.0849	DMSO	54.8959	No Perturbation
103.613	DMSO	72.2682	DMSO	50.7339	DMSO	33.5134	DMSO	45.2182	No Perturbation
330.017	DMSO	129.558	DMSO	44.1413	DMSO	17.8481	DMSO	66.0458	No Perturbation
330.332	DMSO	73.9104	DMSO	59.332	DMSO	29.1056	DMSO	45.7252	No Perturbation
240.285	DMSO	66.3343	DMSO	38.2241	DMSO	45.4664	DMSO	43.8725	No Perturbation
117.495	DMSO	77.5907	DMSO	69.7229	DMSO	45.4698	DMSO	47.3501	No Perturbation
147.726	DMSO	114.977	DMSO	31.127	DMSO	61.1437	DMSO	40.5195	No Perturbation
116.721	DMSO	82.5074	DMSO	49.9342	DMSO	53.0146	DMSO	60.8802	No Perturbation
120.772	DMSO	68.0936	DMSO	51.4806	DMSO	59.4779	DMSO	38.8686	No Perturbation
133.792	DMSO	59.3692	DMSO	55.3025	DMSO	53.9508	DMSO	49.3154	No Perturbation
114.264	DMSO	88.6552	DMSO	82.3648	DMSO	45.4337	DMSO	74.2234	No Perturbation
175.449	DMSO	113.663	DMSO	39.3762	DMSO	22.7802	DMSO	44.9987	No Perturbation
108.541	DMSO	137.571	DMSO	74.269	DMSO	33.1507	DMSO	41.6129	No Perturbation
478.385	DMSO	60.5974	DMSO	50.9078	DMSO	42.1769	DMSO	49.7582	No Perturbation
195.193	DMSO	62.4518	DMSO	50.1435	DMSO	49.1624	DMSO	63.72	No Perturbation
225.836	DMSO	86.2209	DMSO	56.7881	DMSO	136.633	DMSO	49.2837	No Perturbation
278.846	DMSO	71.6365	DMSO	65.7514	DMSO	53.6985	DMSO	54.467	No Perturbation
133.306	DMSO	167.419	DMSO	49.7054	DMSO	24.7729	DMSO	33.3236	No Perturbation
381.705	DMSO	89.7218	DMSO	41.3151	DMSO	19.3099	DMSO	42.4525	No Perturbation
566.462	DMSO	127.915	DMSO	69.1594	DMSO	64.0143	DMSO	68.913	No Perturbation
165.048	DMSO	86.7424	DMSO	52.4952	DMSO	54.291	DMSO	16.6607	No Perturbation
282.684	DMSO	87.7441	DMSO	49.5359	DMSO	50.7063	DMSO	44.0114	No Perturbation
338.52	DMSO	71.1174	DMSO	63.2966	DMSO	42.2093	DMSO	47.3395	No Perturbation
77.4625	DMSO	52.4535	DMSO	41.2585	DMSO	38.8431	DMSO	58.9853	No Perturbation
203.286	DMSO	80.5081	DMSO	52.4128	DMSO	75.8674	DMSO	44.1561	No Perturbation
105.82	DMSO	73.4561	DMSO	64.0586	DMSO	44.9318	DMSO	68.2022	No Perturbation
327.357	DMSO	135.014	DMSO	68.7719	DMSO	37.5715	DMSO	63.5868	No Perturbation
120.207	DMSO	65.2296	DMSO	60.701	DMSO	46.0665	DMSO	29.8254	No Perturbation
308.251	DMSO	148.09	DMSO	47.4901	DMSO	44.4799	DMSO	52.8099	No Perturbation
103.391	DMSO	76.1426	DMSO	69.3124	DMSO	11.182	DMSO	46.8851	No Perturbation
131.76	DMSO	120.217	DMSO	38.4689	DMSO	62.0165	DMSO	10.0236	No Perturbation
115.755	DMSO	80.8401	DMSO	67.7243	DMSO	17.3763	DMSO	34.7744	No Perturbation
136.582	DMSO	114.657	DMSO	67.4844	DMSO	39.1196	DMSO	46.8571	No Perturbation
269.345	DMSO	69.0773	DMSO	60.3016	DMSO	28.6196	DMSO	47.2211	No Perturbation
251.24	DMSO	152.823	DMSO	50.5931	DMSO	62.974	DMSO	62.2056	No Perturbation
227.885	DMSO	72.9461	DMSO	45.6064	DMSO	64.2322	DMSO	52.5154	No Perturbation
193.769	DMSO	58.0041	DMSO	45.9529	DMSO	35.2736	DMSO	38.379	No Perturbation
158.332	DMSO	73.6087	DMSO	79.3032	DMSO	9.28827	DMSO	44.4141	No Perturbation
155.386	DMSO	65.4866	DMSO	38.9359	DMSO	60.0815	DMSO	43.2547	No Perturbation
101.959	DMSO	54.5236	DMSO	68.8525	DMSO	36.4219	DMSO	77.1189	No Perturbation
86.4106	DMSO	67.0137	DMSO	34.962	DMSO	8.22162	DMSO	42.2881	No Perturbation
114.427	DMSO	166.572	DMSO	44.7964	DMSO	29.8838	DMSO	49.2873	No Perturbation
383.427	DMSO	101.516	DMSO	39.9029	DMSO	17.3951	DMSO	54.3352	No Perturbation
145.765	DMSO	63.5343	DMSO	57.5401	DMSO	26.7522	DMSO	41.1975	No Perturbation
616.707	DMSO	68.9352	DMSO	65.5823	DMSO	33.9487	DMSO	10.416	No Perturbation
135.207	DMSO	57.2672	DMSO	37.1224	DMSO	43.5241	DMSO	38.9233	No Perturbation
95.1456	DMSO	72.6523	DMSO	49.4629	DMSO	60.8021	DMSO	48.8328	No Perturbation
405.314	DMSO	81.8874	DMSO	64.2814	DMSO	59.8018	DMSO	68.206	No Perturbation
244.202	DMSO	76.6737	DMSO	63.6528	DMSO	48.2427	DMSO	54.9643	No Perturbation
360.996	DMSO	144.257	DMSO	68.3409	DMSO	58.1766	DMSO	50.7116	No Perturbation
263.528	DMSO	92.5525	DMSO	53.3367	DMSO	88.5639	DMSO	40.1938	No Perturbation
182.108	DMSO	74.7103	DMSO	37.0712	DMSO	17.0366	DMSO	55.4507	No Perturbation
102.527	DMSO	67.0261	DMSO	47.9983	DMSO	35.3893	DMSO	40.7031	No Perturbation
218.02	DMSO	75.9021	DMSO	45.4412	DMSO	40.2264	DMSO	54.5835	No Perturbation
426.286	DMSO	107.609	DMSO	41.3536	DMSO	35.2813	DMSO	50.576	No Perturbation
176.575	DMSO	60.5335	DMSO	72.7232	DMSO	38.9551	DMSO	50.9852	No Perturbation
181.857	DMSO	61.6607	DMSO	42.2653	DMSO	44.3888	DMSO	40.339	No Perturbation
138.054	DMSO	77.6543	DMSO	59.9825	DMSO	76.9335	DMSO	62.8737	No Perturbation
257.727	DMSO	71.952	DMSO	11.6185	DMSO	25.7479	DMSO	46.1456	No Perturbation
214.753	DMSO	80.6065	DMSO	48.0984	DMSO	79.7479	DMSO	51.2891	No Perturbation
136.657	DMSO	84.3041	DMSO	71.6749	DMSO	34.7609	DMSO	36.0794	No Perturbation
153.547	DMSO	119.792	DMSO	64.7911	DMSO	63.6074	DMSO	48.2363	No Perturbation
104.386	DMSO	134.815	DMSO	36.7924	DMSO	7.02922	DMSO	40.9872	No Perturbation
212.802	DMSO	107.913	DMSO	65.5488	DMSO	70.2364	DMSO	67.9192	No Perturbation
255.236	DMSO	79.042	DMSO	47.4094	DMSO	32.0302	DMSO	76.0582	No Perturbation
121.231	DMSO	126.104	DMSO	44.5268	DMSO	89.8027	DMSO	65.2255	No Perturbation
122.946	DMSO	70.3313	DMSO	44.6909	DMSO	62.4628	DMSO	54.0139	No Perturbation
203.83	DMSO	146.899	DMSO	51.143	DMSO	39.0644	DMSO	40.0534	No Perturbation
134.166	DMSO	94.4157	DMSO	47.4106	DMSO	71.6025	DMSO	59.4888	No Perturbation
214.999	DMSO	155.923	DMSO	52.7795	DMSO	10.9637	DMSO	40.9111	No Perturbation
233.816	DMSO	91.6745	DMSO	43.3984	DMSO	38.1542	DMSO	48.8964	No Perturbation
109.615	DMSO	76.6001	DMSO	27.6313	DMSO	41.289	DMSO	42.8695	No Perturbation
121.237	DMSO	73.1809	DMSO	62.3807	DMSO	46.8411	DMSO	42.1114	No Perturbation
346.333	DMSO	90.0067	DMSO	48.7479	DMSO	103.656	DMSO	47.0681	No Perturbation
191.502	DMSO	62.7464	DMSO	65.2581	DMSO	41.5371	DMSO	42.5035	No Perturbation
143.954	DMSO	103.547	DMSO	40.418	DMSO	32.7063	DMSO	34.8954	No Perturbation
[truncated: 132,637 more rows]

## Sheet: Figure 4D
H1666+Trametinib				MDA-MB-361+Docetaxel				L1210+Cycloheximide				U266+Carfilzomib				L1210+Tween
Condition	Mass Response	Error Bar Low	Error Bar High	Condition	Mass Response	Error Bar Low	Error Bar High	Condition	Mass Response	Error Bar Low	Error Bar High	Condition	Mass Response	Error Bar Low	Error Bar High	Condition	Mass Response	Error Bar Low	Error Bar High
DMSO	1.30814	0.802432	1.41816	DMSO	1.71727	0.988331	2.5573	DMSO	1.98728	1.31033	2.30075	DMSO	1.66322	0.980259	2.40699	No Perturbation	0.665025	0.557986	0.608183
Trametinib	22.5257	20.437	24.4873	Docetaxel	14.2163	12.7948	15.6303	Cycloheximide	18.673	17.7088	19.6281	Carfilzomib	11.9039	10.6077	13.1699	Tween	28.7405	27.1648	30.344
DMSO	2.84264	1.59046	4.37481	DMSO	1.21845	0.732297	1.33431	DMSO	2.39214	1.62216	2.95347	DMSO	1.57867	0.871699	1.8693	No Perturbation	3.44489	2.14448	4.68265
Trametinib	20.2658	18.3274	22.1267	Docetaxel	13.9048	12.6127	15.0531	Cycloheximide	17.975	16.8999	18.9421	Carfilzomib	7.39402	6.01679	8.73313	Tween	27.1742	25.5482	28.6798
DMSO	1.35479	0.970748	1.33992	DMSO	0.867346	0.637033	0.829558	DMSO	1.3101	0.568317	1.52623	DMSO	0.893041	0.562103	0.908938	No Perturbation	1.24772	0.679613	1.64502
Trametinib	25.0838	23.1156	27.1052	Docetaxel	13.5952	12.3258	14.8502	Cycloheximide	19.8381	18.7372	20.8727	Carfilzomib	6.84915	5.48147	8.16788	Tween	24.4336	22.8401	26.1016

## Sheet: Figure 5A
Condition	Mass Response	Error Low	Error High
DMSO	3.73916	2.5046	5.02783
Carfilzomib 10nM	23.7693	22.2618	25.2389
Carfilzomib 5nM	9.69207	8.58956	10.615
Carfilzomib 1nM	4.68351	3.14055	6.13899
Carfilzomib 500nM	35.2953	34.1836	36.4383
Carfilzomib 100nM	37.601	36.4956	38.7574
Carfilzomib 50nM	32.6592	31.4537	33.8498
Carfilzomib 500nM	36.3595	35.2349	37.4014
Carfilzomib 100nM	36.9719	35.8784	38.0841
Carfilzomib 50nM	32.7561	31.5859	33.9222
DMSO	3.11821	1.99601	4.29969
Carfilzomib 10nM	23.5706	22.2318	24.9138
Carfilzomib 5nM	12.2581	11.2069	13.2041
Carfilzomib 1nM	2.18495	1.39191	3.19647
DMSO	5.00039	3.39614	6.51968
Carfilzomib 10nM	29.7424	28.2984	31.1019
Carfilzomib 5nM	12.7628	11.6285	13.786
Carfilzomib 1nM	2.40255	1.44229	3.67
Carfilzomib 500nM	34.5178	33.4419	35.6243
Carfilzomib 100nM	36.0976	34.9823	37.246
Carfilzomib 50nM	31.7881	30.588	32.9834

## Sheet: Figure 5B
Condition	Mass Response	Error Low	Error High
DMSO	2.71616	1.40418	3.30632
9hr	13.6445	11.5519	15.657
12hr	18.9178	16.9501	20.8852
3hr	5.72821	3.6917	7.62157
24hr	42.1566	40.7908	43.5052
15hr	27.174	25.3873	28.8563
6hr	6.34752	4.99031	7.50696
DMSO	2.07406	1.14283	3.17492
9hr	19.2453	17.1658	21.1274
12hr	26.7782	24.9052	28.5043
3hr	3.87743	1.97847	5.32484
24hr	45.4412	44.1636	46.7565
15hr	32.6305	30.9467	34.2525
6hr	4.62899	3.00948	5.68136
DMSO	4.98838	2.99973	7.14642
9hr	14.97	12.8652	16.9875
12hr	24.3957	22.5863	26.1439
3hr	2.45004	1.36539	3.53866
24hr	44.8555	43.592	46.0752
15hr	31.5015	29.8228	33.1544
6hr	4.26628	2.95651	5.00988

## Sheet: Figure 5C
Condition	Signal	Error Low	Error High	Readout
DMSO	2.05689	0.51091	5.75482	mass
Venetoclax 5uM	36.3535	34.4632	38.0544	mass
Venetoclax 500nM	29.345	26.6275	32.0337	mass
Venetoclax 50nM	20.3132	18.1593	23.1118	mass
Venetoclax 5nM	7.06954	4.19061	9.75807	mass
DMSO	8.8	7.71	9.93	flow
Venetoclax 5nM	26.88	25.07	28.7	flow
Venetoclax 50nM	55.64	53.75	57.64	flow
Venetoclax 500nM	73.44	71.7	75.1	flow
Venetoclax 5uM	90.64	89.51	91.8	flow

## Sheet: Figure 5D
Condition	Signal	Error Low	Error High	Readout
DMSO	2.58979	1.35383	4.33486	mass
100nM Paclitaxel	32.6853	30.4732	34.8386	mass
50nM Paclitaxel	32.2437	29.9122	35.1306	mass
25nM Paclitaxel	28.7025	26.9548	30.4067	mass
5nM Paclitaxel	3.09752	1.26826	4.69894	mass
DMSO	13.76	12.4	15.08	flow
5nM Paclitaxel	10.48	9.24	11.67	flow
25nM Paclitaxel	18.44	16.9	19.98	flow
50nM Paclitaxel	23.2	21.5	24.8	flow
100nM Paclitaxel	27.08	25.3	28.82	flow

## Sheet: Figure 5E
Cell Type	Drug	Dose (uM)	Mass Response Signal	IC50
MM1S ATCC	Lenalidomide	1e-07	1.81562	Inf
MM1S ATCC	Lenalidomide	1e-06	4.81495	Inf
MM1S ATCC	Lenalidomide	1e-05	4.12684	Inf
MM1S ATCC	Lenalidomide	0.0001	14.4484	Inf
MM1S ATCC	Pomalidomide	2e-08	8.44699	Inf
MM1S ATCC	Pomalidomide	2e-07	18.1335	Inf
MM1S ATCC	Pomalidomide	2e-06	17.1097	Inf
MM1S ATCC	Pomalidomide	2e-05	16.7452	Inf
MM1S ATCC	Melphalan	1e-07	9.63752	Inf
MM1S ATCC	Melphalan	1e-06	17.4879	Inf
MM1S ATCC	Melphalan	1e-05	12.8726	Inf
MM1S ATCC	Melphalan	5e-05	29.6047	Inf
MM1S ATCC	Regorafenib	4e-08	1.83567	3.6e-06
MM1S ATCC	Regorafenib	4e-07	0.733414	3.6e-06
MM1S ATCC	Regorafenib	4e-06	10.8991	3.6e-06
MM1S ATCC	Regorafenib	2e-05	40	3.6e-06
MM1S ATCC	Binnimetinib	5e-09	0.550184	Inf
MM1S ATCC	Binnimetinib	5e-08	3.83152	Inf
MM1S ATCC	Binnimetinib	5e-07	4.2301	Inf
MM1S ATCC	Binnimetinib	5e-06	3.83471	Inf
MM1S ATCC	Dexamethasone	2e-08	13.702	Inf
MM1S ATCC	Dexamethasone	2e-07	14.7701	Inf
MM1S ATCC	Dexamethasone	2e-06	14.5151	Inf
MM1S ATCC	Dexamethasone	2e-05	13.5038	Inf
MM1S ATCC	Ixazomib	2.5e-10	2.32653	2.8e-08
MM1S ATCC	Ixazomib	2.5e-09	-0.704586	2.8e-08
MM1S ATCC	Ixazomib	2.5e-08	10.6908	2.8e-08
MM1S ATCC	Ixazomib	2.5e-07	9.04988	2.8e-08
MM1S ATCC	Carfilzomib	5e-09	10.6911	1.1e-08
MM1S ATCC	Carfilzomib	5e-08	31.0431	1.1e-08
MM1S ATCC	Carfilzomib	1e-07	34.7268	1.1e-08
MM1S ATCC	Carfilzomib	5e-07	33.3967	1.1e-08
MM1S ATCC	Selinexor	5e-09	-0.877915	1e-08
MM1S ATCC	Selinexor	5e-08	4.04671	1e-08
MM1S ATCC	Selinexor	5e-07	12.7413	1e-08
MM1S ATCC	Selinexor	5e-06	12.0076	1e-08
PC9	Carboplatin	1e-07	-0.848912	Inf
PC9	Carboplatin	1e-06	1.44695	Inf
PC9	Carboplatin	1e-05	11.105	Inf
PC9	Carboplatin	0.0001	25.8651	Inf
PC9	Ixabepilone	1e-08	19.5301	1.4e-06
PC9	Ixabepilone	1e-07	37.591	1.4e-06
PC9	Ixabepilone	1e-06	36.7486	1.4e-06
PC9	Ixabepilone	1e-05	36.771	1.4e-06
PC9	Etoposide	1e-08	0.491758	Inf
PC9	Etoposide	1e-07	0.732035	Inf
PC9	Etoposide	1e-06	12.2687	Inf
PC9	Etoposide	1e-05	36.1935	Inf
PC9	Mafosfamide	1e-07	-1.9181	Inf
PC9	Mafosfamide	1e-06	4.71352	Inf
PC9	Mafosfamide	1e-05	12.0064	Inf
PC9	Mafosfamide	5e-05	27.6855	Inf
PC9	Doxorubicin	1.5e-07	33.2582	2.5e-06
PC9	Doxorubicin	6.25e-07	22.8838	2.5e-06
PC9	Doxorubicin	2.5e-06	6.69546	2.5e-06
PC9	Doxorubicin	1e-05	40	2.5e-06
PC9	Docetaxel	1e-09	0.630119	5.1e-09
PC9	Docetaxel	2.5e-09	5.56272	5.1e-09
PC9	Docetaxel	5e-09	12.3685	5.1e-09
PC9	Docetaxel	1e-08	25.2208	5.1e-09
PC9	Paclitaxel	5e-09	0.246578	Inf
PC9	Paclitaxel	2.5e-08	26.8682	Inf
PC9	Paclitaxel	5e-08	30.6849	Inf
PC9	Paclitaxel	1e-07	30.5648	Inf
PC9	Gefitinib	5e-08	7.93902	7.2e-06
PC9	Gefitinib	5e-07	23.0957	7.2e-06
PC9	Gefitinib	5e-06	35.1177	7.2e-06
PC9	Gefitinib	5e-05	40	7.2e-06
PC9	Afatinib	1e-08	13.2665	1.4e-06
PC9	Afatinib	1e-07	15.7948	1.4e-06
PC9	Afatinib	1e-06	19.0529	1.4e-06
PC9	Afatinib	1e-05	30.7238	1.4e-06
PC9	Vandetinib	5e-08	0.222495	3.1e-06
PC9	Vandetinib	5e-07	17.6669	3.1e-06
PC9	Vandetinib	5e-06	32.021	3.1e-06
PC9	Vandetinib	5e-05	40	3.1e-06
PC9	Dacomitinib	5e-07	14.4749	1.1e-06
PC9	Dacomitinib	5e-06	25.1533	1.1e-06
PC9	Dacomitinib	2e-05	40	1.1e-06
PC9	Dacomitinib	5e-05	40	1.1e-06
PC9	Brigatinib	1e-07	1.58805	1.2e-06
PC9	Brigatinib	5e-07	22.416	1.2e-06
PC9	Brigatinib	1e-06	33.6294	1.2e-06
PC9	Brigatinib	1e-05	40	1.2e-06
PC9	Erlotinib	1e-08	0.549721	Inf
PC9	Erlotinib	1e-07	15.411	Inf
PC9	Erlotinib	1e-06	17.1952	Inf
PC9	Erlotinib	1e-05	24.5715	Inf
PC9	Osimertinib	5e-08	11.7912	4.3e-06
PC9	Osimertinib	5e-07	9.37082	4.3e-06
PC9	Osimertinib	5e-06	7.62135	4.3e-06
PC9	Osimertinib	5e-05	40	4.3e-06
MDA-MB-361	Epirubicin	1.5e-07	10.233	2e-06
MDA-MB-361	Epirubicin	6.25e-07	10.6503	2e-06
MDA-MB-361	Epirubicin	2.5e-06	8.32748	2e-06
MDA-MB-361	Epirubicin	1e-05	13.1	2e-06
MDA-MB-361	Pemetrexed	5e-07	14.3695	Inf
MDA-MB-361	Pemetrexed	1e-06	15.2301	Inf
MDA-MB-361	Pemetrexed	5e-06	19.0006	Inf
MDA-MB-361	Pemetrexed	5e-05	21.7969	Inf
MDA-MB-361	Vinorelbine Tartrate	2e-09	0.302502	1.6e-05
MDA-MB-361	Vinorelbine Tartrate	2e-08	13.0487	1.6e-05
MDA-MB-361	Vinorelbine Tartrate	2e-07	14.6354	1.6e-05
MDA-MB-361	Vinorelbine Tartrate	2e-06	13.1284	1.6e-05
MDA-MB-361	Cisplatin	1e-05	3.90398	2.9e-05
MDA-MB-361	Cisplatin	2e-05	2.20338	2.9e-05
MDA-MB-361	Cisplatin	5e-05	4.96016	2.9e-05
MDA-MB-361	Cisplatin	0.0001	19.3591	2.9e-05
MDA-MB-361	Alpelisib	5e-08	7.90998	8.4e-05
MDA-MB-361	Alpelisib	5e-07	16.3741	8.4e-05
MDA-MB-361	Alpelisib	5e-06	39.948	8.4e-05
MDA-MB-361	Alpelisib	5e-05	40	8.4e-05
MDA-MB-361	Talazoparib	2e-07	8.8257	Inf
MDA-MB-361	Talazoparib	2e-06	8.65685	Inf
MDA-MB-361	Talazoparib	2e-05	11.8299	Inf
MDA-MB-361	Talazoparib	5e-05	13.1375	Inf
MDA-MB-361	Lapatinib	1e-07	0.146583	3.3e-05
MDA-MB-361	Lapatinib	1e-06	6.41921	3.3e-05
MDA-MB-361	Lapatinib	1e-05	19.5572	3.3e-05
MDA-MB-361	Lapatinib	0.0001	19.4903	3.3e-05
MDA-MB-361	Olaparib	1e-07	1.31294	2.6e-05
MDA-MB-361	Olaparib	1e-06	1.00818	2.6e-05
MDA-MB-361	Olaparib	1e-05	17.8675	2.6e-05
MDA-MB-361	Olaparib	0.0001	25.0455	2.6e-05
PA-TU-8902	Oxaliplatin	5e-07	5.04056	Inf
PA-TU-8902	Oxaliplatin	5e-06	1.26101	Inf
PA-TU-8902	Oxaliplatin	2.5e-05	27.2932	Inf
PA-TU-8902	Oxaliplatin	5e-05	40	Inf
PA-TU-8902	Fluorouracil	2.5e-05	-2.58192	Inf
PA-TU-8902	Fluorouracil	5e-05	1.92083	Inf
PA-TU-8902	Fluorouracil	0.0001	8.6107	Inf
PA-TU-8902	Fluorouracil	0.00025	30.1748	Inf
PA-TU-8902	Gemcitabine	2e-09	11.2498	Inf
PA-TU-8902	Gemcitabine	2e-08	7.94194	Inf
PA-TU-8902	Gemcitabine	2e-07	5.90792	Inf
PA-TU-8902	Gemcitabine	2e-06	15.9404	Inf
PA-TU-8902	Everolimus	5e-07	8.52875	2.8e-05
PA-TU-8902	Everolimus	5e-06	9.8942	2.8e-05
PA-TU-8902	Everolimus	2e-05	8.17946	2.8e-05
PA-TU-8902	Everolimus	5e-05	16.6011	2.8e-05
MOLM-13	5-Azacytidine	1e-07	1.26558	1.1e-05
MOLM-13	5-Azacytidine	1e-06	10.0923	1.1e-05
MOLM-13	5-Azacytidine	1e-05	35.1566	1.1e-05
MOLM-13	5-Azacytidine	0.0001	36.4469	1.1e-05
MOLM-13	Decitabine	2.5e-07	7.57577	Inf
MOLM-13	Decitabine	2.5e-06	9.6527	Inf
MOLM-13	Decitabine	2.5e-05	9.39332	Inf
MOLM-13	Decitabine	0.00025	8.64227	Inf
MOLM-13	Crenolanib	1e-09	3.33951	4.4e-08
MOLM-13	Crenolanib	1e-08	31.0317	4.4e-08
MOLM-13	Crenolanib	1e-07	37.2652	4.4e-08
MOLM-13	Crenolanib	1e-06	37.9904	4.4e-08
MOLM-13	Midostaurin	2e-08	14.8756	3.4e-08
MOLM-13	Midostaurin	2e-07	38.68	3.4e-08
MOLM-13	Midostaurin	2e-06	27.7395	3.4e-08
MOLM-13	Midostaurin	2e-05	30.1647	3.4e-08
MOLM-13	Quizartinib	1e-10	1.16725	1.3e-08
MOLM-13	Quizartinib	1e-09	16.3049	1.3e-08
MOLM-13	Quizartinib	1e-08	26.9731	1.3e-08
MOLM-13	Quizartinib	1e-07	25.7553	1.3e-08
MOLM-13	Sorafenib	5e-10	-1.1727	6.1e-08
MOLM-13	Sorafenib	5e-09	10.628	6.1e-08
MOLM-13	Sorafenib	5e-08	31.982	6.1e-08
MOLM-13	Sorafenib	5e-07	35.2413	6.1e-08
MOLM-13	Daunorubicin	1e-08	3.77461	1.2e-07
MOLM-13	Daunorubicin	1e-07	22.3368	1.2e-07
MOLM-13	Daunorubicin	1e-06	31.1476	1.2e-07
MOLM-13	Daunorubicin	1e-05	40	1.2e-07
MOLM-13	Idarubicin	1e-09	-0.126843	1.6e-07
MOLM-13	Idarubicin	1e-08	19.0693	1.6e-07
MOLM-13	Idarubicin	1e-07	33.0673	1.6e-07
MOLM-13	Idarubicin	1e-06	36.567	1.6e-07
MOLM-13	Gilteritinib	2e-09	-3.18265	1.6e-08
MOLM-13	Gilteritinib	2e-08	13.3502	1.6e-08
MOLM-13	Gilteritinib	2e-07	34.9604	1.6e-08
MOLM-13	Gilteritinib	2e-06	33.8933	1.6e-08
H2228	Ceritinib	1e-08	2.19294	1.4e-08
H2228	Ceritinib	1e-07	25.6873	1.4e-08
H2228	Ceritinib	1e-06	27.4071	1.4e-08
H2228	Ceritinib	1e-05	40	1.4e-08
H2228	Entrectenib	1e-09	-1.4474	8.7e-07
H2228	Entrectenib	1e-08	12.2703	8.7e-07
H2228	Entrectenib	1e-07	16.1924	8.7e-07
H2228	Entrectenib	1e-06	23.6975	8.7e-07
H2228	Cabozantinib	1e-08	0.815038	1.6e-06
H2228	Cabozantinib	1e-07	1.67253	1.6e-06
H2228	Cabozantinib	1e-06	-1.70845	1.6e-06
H2228	Cabozantinib	1e-05	15.491	1.6e-06
HT-29	Capmatinib	1e-08	1.14877	Inf
HT-29	Capmatinib	1e-07	1.02475	Inf
HT-29	Capmatinib	1e-06	3.42046	Inf
HT-29	Capmatinib	1e-05	12.2389	Inf
HT-29	Trametinib	1e-08	26.9125	Inf
HT-29	Trametinib	1e-07	27.0721	Inf
HT-29	Trametinib	1e-06	23.5129	Inf
HT-29	Trametinib	1e-05	24.4193	Inf
HT-29	Dabrafenib	1e-08	10.7352	Inf
HT-29	Dabrafenib	1e-07	19.069	Inf
HT-29	Dabrafenib	1e-06	24.2821	Inf
HT-29	Dabrafenib	1e-05	16.8916	Inf
HT-29	Vemurafenib	1e-08	-0.111071	Inf
HT-29	Vemurafenib	1e-07	2.67284	Inf
HT-29	Vemurafenib	1e-06	16.5289	Inf
HT-29	Vemurafenib	1e-05	24.2613	Inf
HT-29	SN-38	1e-08	15.483	Inf
HT-29	SN-38	1e-07	11.0597	Inf
HT-29	SN-38	1e-06	10.6481	Inf
HT-29	SN-38	1e-05	18.0139	Inf
H1666	Encorafenib	1e-08	1.21722	Inf
H1666	Encorafenib	1e-07	-0.00481474	Inf
H1666	Encorafenib	1e-06	11.9292	Inf
H1666	Encorafenib	1e-05	20.5648	Inf
A549	Alectinib	1e-07	3.03707	3.2e-06
A549	Alectinib	5e-07	0.677621	3.2e-06
A549	Alectinib	1e-06	3.27495	3.2e-06
A549	Alectinib	1e-05	24.7525	3.2e-06
A549	Crizotinib	1e-08	-1.09655	2.4e-06
A549	Crizotinib	1e-07	-1.44271	2.4e-06
A549	Crizotinib	1e-06	6.60274	2.4e-06
A549	Crizotinib	1e-05	12.0766	2.4e-06
H929	Bortezomib	1e-09	-0.978622	3.9e-09
H929	Bortezomib	5e-09	24.0691	3.9e-09
H929	Bortezomib	2.5e-08	34.2236	3.9e-09
H929	Bortezomib	5e-08	33.6638	3.9e-09
H929	Ribociclib	1e-07	2.31101	Inf
H929	Ribociclib	1e-06	0.00401104	Inf
H929	Ribociclib	1e-05	1.33369	Inf
H929	Ribociclib	5e-05	14.1941	Inf
H929	Abemaciclib	5e-08	13.6863	1.6e-06
H929	Abemaciclib	5e-07	10.7069	1.6e-06
H929	Abemaciclib	5e-06	22.1226	1.6e-06
H929	Abemaciclib	2e-05	29.5545	1.6e-06
KMS-12-PE	Venetoclax	5e-09	0.784061	5.1e-09
KMS-12-PE	Venetoclax	5e-08	22.1524	5.1e-09
KMS-12-PE	Venetoclax	5e-07	35.5076	5.1e-09
KMS-12-PE	Venetoclax	5e-06	39.9343	5.1e-09
MV-4-11	Cytarabine	1e-09	-1.03119	3.3e-07
MV-4-11	Cytarabine	1e-08	2.01209	3.3e-07
MV-4-11	Cytarabine	1e-07	14.9812	3.3e-07
MV-4-11	Cytarabine	1e-06	22.9356	3.3e-07

## Sheet: Figure 5E Extended Dataset
Drug Name	Cell Type	Dose (M)	Mass Response Signal (%)	Distance to Control (%)	Replicate	Signal Range	24h IC50 (M)	Longterm IC50 (M)	Longterm IC50 time (h)
Lenalidomide	MM1S ATCC	0	1.51456	0	3	0.633481	Inf	2.7e-07	144
Lenalidomide	MM1S ATCC	1e-07	3.33018	1.81562	3	5.16922	Inf	2.7e-07	144
Lenalidomide	MM1S ATCC	1e-06	6.32951	4.81495	3	3.53217	Inf	2.7e-07	144
Lenalidomide	MM1S ATCC	1e-05	5.6414	4.12684	3	1.83008	Inf	2.7e-07	144
Lenalidomide	MM1S ATCC	0.0001	15.963	14.4484	3	1.93263	Inf	2.7e-07	144
Pomalidomide	MM1S ATCC	0	3.11285	0	3	3.93968		2.7e-07	96
Pomalidomide	MM1S ATCC	2e-08	11.5598	8.44699	3	2.25591		2.7e-07	96
Pomalidomide	MM1S ATCC	2e-07	21.2464	18.1335	3	5.35487		2.7e-07	96
Pomalidomide	MM1S ATCC	2e-06	20.2225	17.1097	3	5.70511		2.7e-07	96
Pomalidomide	MM1S ATCC	2e-05	19.858	16.7452	3	3.16486		2.7e-07	96
Melphalan	MM1S ATCC	0	3.5984	0	4	4.11547	Inf	3.6e-06	72
Melphalan	MM1S ATCC	1e-07	13.2359	9.63752	4	4.42325	Inf	3.6e-06	72
Melphalan	MM1S ATCC	1e-06	21.0863	17.4879	4	4.61554	Inf	3.6e-06	72
Melphalan	MM1S ATCC	1e-05	16.471	12.8726	4	2.52444	Inf	3.6e-06	72
Melphalan	MM1S ATCC	5e-05	33.2031	29.6047	4	1.60721	Inf	3.6e-06	72
Regorafenib	MM1S ATCC	0	1.39959	0	3	0.506446	3.6e-06	3.6e-06	24
Regorafenib	MM1S ATCC	4e-08	3.23527	1.83567	3	1.4227	3.6e-06	3.6e-06	24
Regorafenib	MM1S ATCC	4e-07	2.13301	0.733414	3	1.38474	3.6e-06	3.6e-06	24
Regorafenib	MM1S ATCC	4e-06	12.2987	10.8991	3	0.831782	3.6e-06	3.6e-06	24
Regorafenib	MM1S ATCC	2e-05	46.2587	44.8591	3	2.9087	3.6e-06	3.6e-06	24
Binnimetinib	MM1S ATCC	0	1.89577	0	3	1.25057	Inf	3.5e-06	120
Binnimetinib	MM1S ATCC	5e-09	2.44596	0.550184	3	1.49514	Inf	3.5e-06	120
Binnimetinib	MM1S ATCC	5e-08	5.72729	3.83152	3	1.79286	Inf	3.5e-06	120
Binnimetinib	MM1S ATCC	5e-07	6.12587	4.2301	3	1.90713	Inf	3.5e-06	120
Binnimetinib	MM1S ATCC	5e-06	5.73048	3.83471	3	1.77913	Inf	3.5e-06	120
Dexamethasone	MM1S ATCC	0	1.56142	0	3	1.36641	Inf	1.3e-07	72
Dexamethasone	MM1S ATCC	2e-08	15.2634	13.702	3	1.95287	Inf	1.3e-07	72
Dexamethasone	MM1S ATCC	2e-07	16.3315	14.7701	3	2.0842	Inf	1.3e-07	72
Dexamethasone	MM1S ATCC	2e-06	16.0765	14.5151	3	2.05436	Inf	1.3e-07	72
Dexamethasone	MM1S ATCC	2e-05	15.0652	13.5038	3	2.02843	Inf	1.3e-07	72
Ixazomib	MM1S ATCC	0	6.10498	0	3	2.30354	2.8e-08	2.8e-08	24
Ixazomib	MM1S ATCC	2.5e-10	8.43151	2.32653	3	1.4846	2.8e-08	2.8e-08	24
Ixazomib	MM1S ATCC	2.5e-09	5.40039	-0.704586	3	2.21209	2.8e-08	2.8e-08	24
Ixazomib	MM1S ATCC	2.5e-08	16.7958	10.6908	3	0.642028	2.8e-08	2.8e-08	24
Ixazomib	MM1S ATCC	2.5e-07	15.1549	9.04988	3	2.345	2.8e-08	2.8e-08	24
Carfilzomib	MM1S ATCC	0	2.0522	0	8	4.46965	1.1e-08	1.1e-08	24
Carfilzomib	MM1S ATCC	5e-09	12.7433	10.6911	4	4.87575	1.1e-08	1.1e-08	24
Carfilzomib	MM1S ATCC	5e-08	33.0953	31.0431	4	2.58631	1.1e-08	1.1e-08	24
Carfilzomib	MM1S ATCC	1e-07	36.779	34.7268	4	2.01353	1.1e-08	1.1e-08	24
Carfilzomib	MM1S ATCC	5e-07	35.4489	33.3967	4	2.48831	1.1e-08	1.1e-08	24
Selinexor	MM1S ATCC	0	2.55753	0	3	2.97045	1e-08	1e-08	24
Selinexor	MM1S ATCC	5e-09	1.67961	-0.877915	3	0.349546	1e-08	1e-08	24
Selinexor	MM1S ATCC	5e-08	6.60424	4.04671	3	1.25463	1e-08	1e-08	24
Selinexor	MM1S ATCC	5e-07	15.2988	12.7413	3	3.14049	1e-08	1e-08	24
Selinexor	MM1S ATCC	5e-06	14.5651	12.0076	3	3.1009	1e-08	1e-08	24
Carboplatin	PC9	0	2.22542	0	3	3.47562	Inf	Inf	72
Carboplatin	PC9	1e-07	1.37651	-0.848912	3	1.32453	Inf	Inf	72
Carboplatin	PC9	1e-06	3.67238	1.44695	3	5.4342	Inf	Inf	72
Carboplatin	PC9	1e-05	13.3304	11.105	3	3.17878	Inf	Inf	72
Carboplatin	PC9	0.0001	28.0905	25.8651	3	5.37379	Inf	Inf	72
Ixabepilone	PC9	0	2.19245	0	4	2.11777	1.4e-06	1.4e-06	24
Ixabepilone	PC9	1e-08	21.7225	19.5301	4	1.49852	1.4e-06	1.4e-06	24
Ixabepilone	PC9	1e-07	39.7834	37.591	4	4.44675	1.4e-06	1.4e-06	24
Ixabepilone	PC9	1e-06	38.941	36.7486	4	4.47957	1.4e-06	1.4e-06	24
Ixabepilone	PC9	1e-05	38.9635	36.771	4	5.65409	1.4e-06	1.4e-06	24
Etoposide	PC9	0	1.16671	0	3	1.11005	Inf	5.8e-06	72
Etoposide	PC9	1e-08	1.65847	0.491758	3	1.60855	Inf	5.8e-06	72
Etoposide	PC9	1e-07	1.89874	0.732035	3	2.1248	Inf	5.8e-06	72
Etoposide	PC9	1e-06	13.4354	12.2687	3	1.00099	Inf	5.8e-06	72
Etoposide	PC9	1e-05	37.3602	36.1935	3	0.969813	Inf	5.8e-06	72
Mafosfamide	PC9	0	7.70612	0	7	11.7097	Inf	1.3e-05	96
Mafosfamide	PC9	1e-07	5.78801	-1.9181	4	4.8608	Inf	1.3e-05	96
Mafosfamide	PC9	1e-06	12.4196	4.71352	3	8.99543	Inf	1.3e-05	96
Mafosfamide	PC9	1e-05	19.7125	12.0064	4	10.0924	Inf	1.3e-05	96
Mafosfamide	PC9	5e-05	35.3916	27.6855	3	8.01138	Inf	1.3e-05	96
Doxorubicin	PC9	0	1.59251	0	4	2.6566	2.5e-06	2.5e-06	24
Doxorubicin	PC9	1.5e-07	34.8507	33.2582	4	6.06816	2.5e-06	2.5e-06	24
Doxorubicin	PC9	6.25e-07	24.4763	22.8838	4	4.67154	2.5e-06	2.5e-06	24
Doxorubicin	PC9	2.5e-06	8.28796	6.69546	4	3.05422	2.5e-06	2.5e-06	24
Doxorubicin	PC9	1e-05	42.523	40.9305	4	3.19117	2.5e-06	2.5e-06	24
Docetaxel	PC9	0	2.20509	0	4	1.42513	5.1e-09	5.1e-09	24
Docetaxel	PC9	1e-09	2.8352	0.630119	4	3.35032	5.1e-09	5.1e-09	24
Docetaxel	PC9	2.5e-09	7.76781	5.56272	4	2.1717	5.1e-09	5.1e-09	24
Docetaxel	PC9	5e-09	14.5736	12.3685	4	1.83979	5.1e-09	5.1e-09	24
Docetaxel	PC9	1e-08	27.4259	25.2208	4	4.05995	5.1e-09	5.1e-09	24
Paclitaxel	PC9	0	2.67158	0	3	1.15404	Inf	4.8e-09	72
Paclitaxel	PC9	5e-09	2.91815	0.246578	3	0.777167	Inf	4.8e-09	72
Paclitaxel	PC9	2.5e-08	29.5398	26.8682	3	1.26081	Inf	4.8e-09	72
Paclitaxel	PC9	5e-08	33.3565	30.6849	3	0.897578	Inf	4.8e-09	72
Paclitaxel	PC9	1e-07	33.2364	30.5648	3	1.38969	Inf	4.8e-09	72
Gefitinib	PC9	0	4.98578	0	3	4.51387	7.2e-06	7.2e-06	24
Gefitinib	PC9	5e-08	12.9248	7.93902	3	10.4909	7.2e-06	7.2e-06	24
Gefitinib	PC9	5e-07	28.0815	23.0957	3	11.0329	7.2e-06	7.2e-06	24
Gefitinib	PC9	5e-06	40.1035	35.1177	3	9.64776	7.2e-06	7.2e-06	24
Gefitinib	PC9	5e-05	86.5482	81.5624	3	0.430455	7.2e-06	7.2e-06	24
Afatinib	PC9	0	5.04485	0	2	2.20353	1.4e-06	1.2e-08	72
Afatinib	PC9	1e-08	18.3114	13.2665	2	4.03844	1.4e-06	1.2e-08	72
Afatinib	PC9	1e-07	20.8396	15.7948	2	1.33529	1.4e-06	1.2e-08	72
Afatinib	PC9	1e-06	24.0978	19.0529	2	1.60711	1.4e-06	1.2e-08	72
Afatinib	PC9	1e-05	35.7687	30.7238	2	3.98581	1.4e-06	1.2e-08	72
Vandetinib	PC9	0	1.05698	0	3	0.594564	3.1e-06	3.1e-06	24
Vandetinib	PC9	5e-08	1.27947	0.222495	3	1.69658	3.1e-06	3.1e-06	24
Vandetinib	PC9	5e-07	18.7239	17.6669	3	3.37927	3.1e-06	3.1e-06	24
Vandetinib	PC9	5e-06	33.078	32.021	3	0.518178	3.1e-06	3.1e-06	24
Vandetinib	PC9	5e-05	46.6429	45.5859	3	1.15089	3.1e-06	3.1e-06	24
Dacomitinib	PC9	0	4.22907	0	2	1.1209	1.1e-06	1.1e-06	24
Dacomitinib	PC9	5e-07	18.704	14.4749	2	0.0869138	1.1e-06	1.1e-06	24
Dacomitinib	PC9	5e-06	29.3824	25.1533	2	0.965454	1.1e-06	1.1e-06	24
Dacomitinib	PC9	2e-05	59.8561	55.627	2	1.2044	1.1e-06	1.1e-06	24
Dacomitinib	PC9	5e-05	66.7994	62.5703	2	0.0552535	1.1e-06	1.1e-06	24
Brigatinib	PC9	0	2.53402	0	3	1.41264	1.2e-06	1.2e-06	24
Brigatinib	PC9	1e-07	4.12207	1.58805	3	3.88881	1.2e-06	1.2e-06	24
Brigatinib	PC9	5e-07	24.95	22.416	3	1.46813	1.2e-06	1.2e-06	24
Brigatinib	PC9	1e-06	36.1634	33.6294	3	2.43148	1.2e-06	1.2e-06	24
Brigatinib	PC9	1e-05	53.8366	51.3026	3	5.392	1.2e-06	1.2e-06	24
Erlotinib	PC9	0	1.97581	0	2	1.35868	Inf	9.1e-08	72
Erlotinib	PC9	1e-08	2.52553	0.549721	2	1.14268	Inf	9.1e-08	72
Erlotinib	PC9	1e-07	17.3868	15.411	2	1.54452	Inf	9.1e-08	72
Erlotinib	PC9	1e-06	19.171	17.1952	2	0.406585	Inf	9.1e-08	72
Erlotinib	PC9	1e-05	26.5473	24.5715	2	1.64113	Inf	9.1e-08	72
Osimertinib	PC9	0	7.98186	0	2	12.2664	4.3e-06	4.3e-06	24
Osimertinib	PC9	5e-08	19.773	11.7912	2	2.98373	4.3e-06	4.3e-06	24
Osimertinib	PC9	5e-07	17.3527	9.37082	2	6.44072	4.3e-06	4.3e-06	24
Osimertinib	PC9	5e-06	15.6032	7.62135	2	2.41165	4.3e-06	4.3e-06	24
Osimertinib	PC9	5e-05	73.781	65.7992	2	0.90118	4.3e-06	4.3e-06	24
Epirubicin	MDA-MB-361	0	1.33359	0	3	1.52191	2e-06	2e-06	24
Epirubicin	MDA-MB-361	1.5e-07	11.5666	10.233	3	1.06112	2e-06	2e-06	24
Epirubicin	MDA-MB-361	6.25e-07	11.9839	10.6503	3	0.921378	2e-06	2e-06	24
Epirubicin	MDA-MB-361	2.5e-06	9.66107	8.32748	3	2.48469	2e-06	2e-06	24
Epirubicin	MDA-MB-361	1e-05	14.4336	13.1	3	3.05878	2e-06	2e-06	24
Pemetrexed	MDA-MB-361	0	2.14382	0	7	3.40694	Inf	3e-07	120
Pemetrexed	MDA-MB-361	5e-07	16.5133	14.3695	7	3.594	Inf	3e-07	120
Pemetrexed	MDA-MB-361	1e-06	17.3739	15.2301	7	2.13864	Inf	3e-07	120
Pemetrexed	MDA-MB-361	5e-06	21.1444	19.0006	7	2.92389	Inf	3e-07	120
Pemetrexed	MDA-MB-361	5e-05	23.9407	21.7969	7	2.83066	Inf	3e-07	120
Vinorelbine Tartrate	MDA-MB-361	0	1.43682	0	4	0.718167	1.6e-05	2e-08	72
Vinorelbine Tartrate	MDA-MB-361	2e-09	1.73932	0.302502	4	2.80169	1.6e-05	2e-08	72
Vinorelbine Tartrate	MDA-MB-361	2e-08	14.4855	13.0487	3	0.57219	1.6e-05	2e-08	72
Vinorelbine Tartrate	MDA-MB-361	2e-07	16.0722	14.6354	4	1.13002	1.6e-05	2e-08	72
Vinorelbine Tartrate	MDA-MB-361	2e-06	14.5652	13.1284	4	1.95248	1.6e-05	2e-08	72
Cisplatin	MDA-MB-361	0	4.14265	0	3	3.87686	2.9e-05	2.9e-05	24
Cisplatin	MDA-MB-361	1e-05	8.04663	3.90398	3	9.29057	2.9e-05	2.9e-05	24
Cisplatin	MDA-MB-361	2e-05	6.34603	2.20338	3	2.30777	2.9e-05	2.9e-05	24
Cisplatin	MDA-MB-361	5e-05	9.10282	4.96016	3	1.65426	2.9e-05	2.9e-05	24
Cisplatin	MDA-MB-361	0.0001	23.5017	19.3591	3	2.73623	2.9e-05	2.9e-05	24
Alpelisib	MDA-MB-361	0	2.12134	0	2	0.784657	8.4e-05	8.4e-05	24
Alpelisib	MDA-MB-361	5e-08	10.0313	7.90998	2	1.57883	8.4e-05	8.4e-05	24
Alpelisib	MDA-MB-361	5e-07	18.4954	16.3741	2	0.238566	8.4e-05	8.4e-05	24
Alpelisib	MDA-MB-361	5e-06	42.0693	39.948	2	5.88307	8.4e-05	8.4e-05	24
Alpelisib	MDA-MB-361	5e-05	64.7045	62.5831	2	1.78044	8.4e-05	8.4e-05	24
Talazoparib	MDA-MB-361	0	2.33581	0	2	1.11814	Inf	Inf	72
Talazoparib	MDA-MB-361	2e-07	11.1615	8.8257	2	4.2583	Inf	Inf	72
Talazoparib	MDA-MB-361	2e-06	10.9927	8.65685	2	2.93572	Inf	Inf	72
Talazoparib	MDA-MB-361	2e-05	14.1657	11.8299	2	3.60841	Inf	Inf	72
Talazoparib	MDA-MB-361	5e-05	15.4733	13.1375	2	6.43802	Inf	Inf	72
Lapatinib	MDA-MB-361	0	2.33341	0	2	1.8658	3.3e-05	3.3e-05	24
Lapatinib	MDA-MB-361	1e-07	2.47999	0.146583	2	0.498045	3.3e-05	3.3e-05	24
Lapatinib	MDA-MB-361	1e-06	8.75261	6.41921	2	1.70544	3.3e-05	3.3e-05	24
Lapatinib	MDA-MB-361	1e-05	21.8906	19.5572	2	1.1074	3.3e-05	3.3e-05	24
Lapatinib	MDA-MB-361	0.0001	21.8238	19.4903	2	2.40071	3.3e-05	3.3e-05	24
Olaparib	MDA-MB-361	0	1.42512	0	3	2.04165	2.6e-05	2.6e-05	72
Olaparib	MDA-MB-361	1e-07	2.73806	1.31294	3	3.79362	2.6e-05	2.6e-05	72
Olaparib	MDA-MB-361	1e-06	2.4333	1.00818	3	3.17719	2.6e-05	2.6e-05	72
Olaparib	MDA-MB-361	1e-05	19.2926	17.8675	3	9.57386	2.6e-05	2.6e-05	72
Olaparib	MDA-MB-361	0.0001	26.4706	25.0455	3	3.9834	2.6e-05	2.6e-05	72
Oxaliplatin	PA-TU-8902	0	4.37037	0	4	4.61798	Inf	3.6e-06	120
Oxaliplatin	PA-TU-8902	5e-07	9.41094	5.04056	4	2.89401	Inf	3.6e-06	120
Oxaliplatin	PA-TU-8902	5e-06	5.63138	1.26101	4	4.9985	Inf	3.6e-06	120
Oxaliplatin	PA-TU-8902	2.5e-05	31.6636	27.2932	4	9.1652	Inf	3.6e-06	120
Oxaliplatin	PA-TU-8902	5e-05	50.1199	45.7495	4	3.37766	Inf	3.6e-06	120
Fluorouracil	PA-TU-8902	0	5.85129	0	2	5.38891		5.8e-05	144
Fluorouracil	PA-TU-8902	2.5e-05	3.26937	-2.58192	2	0.151979		5.8e-05	144
Fluorouracil	PA-TU-8902	5e-05	7.77211	1.92083	2	7.05456		5.8e-05	144
Fluorouracil	PA-TU-8902	0.0001	14.462	8.6107	2	5.84036		5.8e-05	144
Fluorouracil	PA-TU-8902	0.00025	36.0261	30.1748	2	2.53981		5.8e-05	144
Gemcitabine	PA-TU-8902	0	3.59174	0	3	2.1144	Inf	1.4e-09	72
Gemcitabine	PA-TU-8902	2e-09	14.8416	11.2498	3	4.36209	Inf	1.4e-09	72
Gemcitabine	PA-TU-8902	2e-08	11.5337	7.94194	3	0.909611	Inf	1.4e-09	72
Gemcitabine	PA-TU-8902	2e-07	9.49965	5.90792	3	0.957958	Inf	1.4e-09	72
Gemcitabine	PA-TU-8902	2e-06	19.5322	15.9404	3	3.01153	Inf	1.4e-09	72
Everolimus	PA-TU-8902	0	3.81189	0	3	3.26056	2.8e-05	2.8e-05	24
Everolimus	PA-TU-8902	5e-07	12.3406	8.52875	3	1.9149	2.8e-05	2.8e-05	24
Everolimus	PA-TU-8902	5e-06	13.7061	9.8942	3	5.31742	2.8e-05	2.8e-05	24
Everolimus	PA-TU-8902	2e-05	11.9913	8.17946	3	3.95641	2.8e-05	2.8e-05	24
Everolimus	PA-TU-8902	5e-05	20.413	16.6011	3	7.01671	2.8e-05	2.8e-05	24
5-Azacytidine	MOLM-13	0	1.77705	0	4	0.69788	1.1e-05	1.1e-05	24
5-Azacytidine	MOLM-13	1e-07	3.04262	1.26558	4	0.257806	1.1e-05	1.1e-05	24
5-Azacytidine	MOLM-13	1e-06	11.8694	10.0923	4	1.92784	1.1e-05	1.1e-05	24
5-Azacytidine	MOLM-13	1e-05	36.9336	35.1566	4	2.83028	1.1e-05	1.1e-05	24
5-Azacytidine	MOLM-13	0.0001	38.2239	36.4469	4	0.21904	1.1e-05	1.1e-05	24
Decitabine	MOLM-13	0	1.46718	0	4	1.03193	Inf	2.7e-06	48
Decitabine	MOLM-13	2.5e-07	9.04295	7.57577	4	1.88702	Inf	2.7e-06	48
Decitabine	MOLM-13	2.5e-06	11.1199	9.6527	4	3.34048	Inf	2.7e-06	48
Decitabine	MOLM-13	2.5e-05	10.8605	9.39332	4	2.37312	Inf	2.7e-06	48
Decitabine	MOLM-13	0.00025	10.1095	8.64227	4	2.18512	Inf	2.7e-06	48
Crenolanib	MOLM-13	0	2.41515	0	3	0.562569	4.4e-08	4.4e-08	24
Crenolanib	MOLM-13	1e-09	5.75466	3.33951	3	1.97425	4.4e-08	4.4e-08	24
Crenolanib	MOLM-13	1e-08	33.4468	31.0317	3	1.68788	4.4e-08	4.4e-08	24
Crenolanib	MOLM-13	1e-07	39.6803	37.2652	3	0.759195	4.4e-08	4.4e-08	24
Crenolanib	MOLM-13	1e-06	40.4056	37.9904	3	0.308171	4.4e-08	4.4e-08	24
Midostaurin	MOLM-13	0	1.32236	0	3	1.33489	3.4e-08	3.4e-08	24
Midostaurin	MOLM-13	2e-08	16.198	14.8756	3	0.911829	3.4e-08	3.4e-08	24
Midostaurin	MOLM-13	2e-07	40.0024	38.68	3	1.51104	3.4e-08	3.4e-08	24
Midostaurin	MOLM-13	2e-06	29.0619	27.7395	3	0.97869	3.4e-08	3.4e-08	24
Midostaurin	MOLM-13	2e-05	31.4871	30.1647	3	2.39472	3.4e-08	3.4e-08	24
Quizartinib	MOLM-13	0	3.40244	0	3	1.72017	1.3e-08	1.3e-08	24
Quizartinib	MOLM-13	1e-10	4.56969	1.16725	3	1.89997	1.3e-08	1.3e-08	24
Quizartinib	MOLM-13	1e-09	19.7073	16.3049	3	0.817593	1.3e-08	1.3e-08	24
Quizartinib	MOLM-13	1e-08	30.3755	26.9731	3	0.316342	1.3e-08	1.3e-08	24
Quizartinib	MOLM-13	1e-07	29.1577	25.7553	3	0.773847	1.3e-08	1.3e-08	24
Sorafenib	MOLM-13	0	3.17703	0	3	2.33296	6.1e-08	6.1e-08	24
Sorafenib	MOLM-13	5e-10	2.00433	-1.1727	3	0.935998	6.1e-08	6.1e-08	24
Sorafenib	MOLM-13	5e-09	13.805	10.628	3	1.00433	6.1e-08	6.1e-08	24
Sorafenib	MOLM-13	5e-08	35.159	31.982	3	0.859075	6.1e-08	6.1e-08	24
Sorafenib	MOLM-13	5e-07	38.4184	35.2413	3	0.460446	6.1e-08	6.1e-08	24
Daunorubicin	MOLM-13	0	1.29612	0	3	0.744536	1.2e-07	1.2e-07	24
Daunorubicin	MOLM-13	1e-08	5.07073	3.77461	3	1.25043	1.2e-07	1.2e-07	24
Daunorubicin	MOLM-13	1e-07	23.6329	22.3368	3	2.68794	1.2e-07	1.2e-07	24
Daunorubicin	MOLM-13	1e-06	32.4437	31.1476	3	1.94866	1.2e-07	1.2e-07	24
Daunorubicin	MOLM-13	1e-05	47.0823	45.7862	3	2.61653	1.2e-07	1.2e-07	24
Idarubicin	MOLM-13	0	2.35909	0	6	2.08729	1.6e-07	1.6e-07	24
Idarubicin	MOLM-13	1e-09	2.23224	-0.126843	4	1.36794	1.6e-07	1.6e-07	24
Idarubicin	MOLM-13	1e-08	21.4284	19.0693	4	2.86004	1.6e-07	1.6e-07	24
Idarubicin	MOLM-13	1e-07	35.4264	33.0673	4	2.00351	1.6e-07	1.6e-07	24
Idarubicin	MOLM-13	1e-06	38.926	36.567	6	2.0799	1.6e-07	1.6e-07	24
Gilteritinib	MOLM-13	0	5.65664	0	4	6.84074	1.6e-08	1.6e-08	24
Gilteritinib	MOLM-13	2e-09	2.47398	-3.18265	4	4.63354	1.6e-08	1.6e-08	24
Gilteritinib	MOLM-13	2e-08	19.0068	13.3502	4	3.3641	1.6e-08	1.6e-08	24
Gilteritinib	MOLM-13	2e-07	40.617	34.9604	4	2.86516	1.6e-08	1.6e-08	24
Gilteritinib	MOLM-13	2e-06	39.5499	33.8933	4	5.39156	1.6e-08	1.6e-08	24
Ceritinib	H2228	0	2.90128	0	2	1.30568	1.4e-08	1.4e-08	24
Ceritinib	H2228	1e-08	5.09423	2.19294	2	0.967582	1.4e-08	1.4e-08	24
Ceritinib	H2228	1e-07	28.5885	25.6873	2	7.52096	1.4e-08	1.4e-08	24
Ceritinib	H2228	1e-06	30.3084	27.4071	2	6.24413	1.4e-08	1.4e-08	24
Ceritinib	H2228	1e-05	63.9252	61.0239	2	1.0054	1.4e-08	1.4e-08	24
Entrectenib	H2228	0	4.12523	0	2	1.07393	8.7e-07	8.7e-07	24
Entrectenib	H2228	1e-09	2.67783	-1.4474	2	2.85616	8.7e-07	8.7e-07	24
Entrectenib	H2228	1e-08	16.3956	12.2703	2	15.4321	8.7e-07	8.7e-07	24
Entrectenib	H2228	1e-07	20.3176	16.1924	2	2.37727	8.7e-07	8.7e-07	24
Entrectenib	H2228	1e-06	27.8227	23.6975	2	6.96581	8.7e-07	8.7e-07	24
Cabozantinib	H2228	0	3.09815	0	2	0.649387		1.6e-06	72
Cabozantinib	H2228	1e-08	3.91318	0.815038	2	0.955717		1.6e-06	72
Cabozantinib	H2228	1e-07	4.77067	1.67253	2	0.690217		1.6e-06	72
Cabozantinib	H2228	1e-06	1.3897	-1.70845	2	0.458729		1.6e-06	72
Cabozantinib	H2228	1e-05	18.5892	15.491	2	1.00998		1.6e-06	72
Capmatinib	HT-29	0	4.88636	0	3	3.06716	Inf	Inf	72
Capmatinib	HT-29	1e-08	6.03513	1.14877	3	0.925231	Inf	Inf	72
Capmatinib	HT-29	1e-07	5.91111	1.02475	3	2.49031	Inf	Inf	72
Capmatinib	HT-29	1e-06	8.30682	3.42046	3	2.97133	Inf	Inf	72
Capmatinib	HT-29	1e-05	17.1253	12.2389	3	4.29531	Inf	Inf	72
Trametinib	HT-29	0	6.76245	0	2	3.25554	Inf	8.2e-08	72
Trametinib	HT-29	1e-08	33.675	26.9125	2	6.72119	Inf	8.2e-08	72
Trametinib	HT-29	1e-07	33.8345	27.0721	2	3.37624	Inf	8.2e-08	72
Trametinib	HT-29	1e-06	30.2754	23.5129	2	0.459988	Inf	8.2e-08	72
Trametinib	HT-29	1e-05	31.1818	24.4193	2	0.456855	Inf	8.2e-08	72
Dabrafenib	HT-29	0	3.95289	0	3	1.41451	Inf	3.6e-08	72
Dabrafenib	HT-29	1e-08	14.6881	10.7352	3	9.3468	Inf	3.6e-08	72
Dabrafenib	HT-29	1e-07	23.0219	19.069	3	5.18096	Inf	3.6e-08	72
Dabrafenib	HT-29	1e-06	28.235	24.2821	3	3.30603	Inf	3.6e-08	72
Dabrafenib	HT-29	1e-05	20.8445	16.8916	3	6.3333	Inf	3.6e-08	72
Vemurafenib	HT-29	0	3.91346	0	2	0.411173	Inf	2.9e-06	96
Vemurafenib	HT-29	1e-08	3.80239	-0.111071	2	1.87273	Inf	2.9e-06	96
Vemurafenib	HT-29	1e-07	6.5863	2.67284	2	0.189455	Inf	2.9e-06	96
Vemurafenib	HT-29	1e-06	20.4424	16.5289	2	2.57735	Inf	2.9e-06	96
Vemurafenib	HT-29	1e-05	28.1748	24.2613	2	2.07029	Inf	2.9e-06	96
SN-38	HT-29	0	4.69477	0	3	1.40928	Inf	3.8e-08	72
SN-38	HT-29	1e-08	20.1777	15.483	3	0.511231	Inf	3.8e-08	72
SN-38	HT-29	1e-07	15.7545	11.0597	3	2.3245	Inf	3.8e-08	72
SN-38	HT-29	1e-06	15.3429	10.6481	3	0.613959	Inf	3.8e-08	72
SN-38	HT-29	1e-05	22.7087	18.0139	3	2.9535	Inf	3.8e-08	72
Encorafenib	H1666	0	3.9543	0	2	0.592469	Inf	Inf	72
Encorafenib	H1666	1e-08	5.17152	1.21722	2	0.727934	Inf	Inf	72
Encorafenib	H1666	1e-07	3.94949	-0.00481474	2	0.441354	Inf	Inf	72
Encorafenib	H1666	1e-06	15.8835	11.9292	2	4.13167	Inf	Inf	72
Encorafenib	H1666	1e-05	24.5191	20.5648	2	3.62054	Inf	Inf	72
Alectinib	A549	0	1.20223	0	1	0	3.2e-06	3.2e-06	24
Alectinib	A549	1e-07	4.23929	3.03707	1	0	3.2e-06	3.2e-06	24
Alectinib	A549	5e-07	1.87985	0.677621	1	0	3.2e-06	3.2e-06	24
Alectinib	A549	1e-06	4.47718	3.27495	1	0	3.2e-06	3.2e-06	24
Alectinib	A549	1e-05	25.9547	24.7525	1	0	3.2e-06	3.2e-06	24
Crizotinib	A549	0	3.09466	0	2	1.27444		2.4e-06	72
Crizotinib	A549	1e-08	1.99811	-1.09655	2	0.552984		2.4e-06	72
Crizotinib	A549	1e-07	1.65195	-1.44271	2	0.156151		2.4e-06	72
Crizotinib	A549	1e-06	9.6974	6.60274	2	1.64441		2.4e-06	72
Crizotinib	A549	1e-05	15.1713	12.0766	2	0.61354		2.4e-06	72
Bortezomib	H929	0	3.70044	0	3	0.851052	3.9e-09	3.9e-09	24
Bortezomib	H929	1e-09	2.72182	-0.978622	3	1.14778	3.9e-09	3.9e-09	24
Bortezomib	H929	5e-09	27.7696	24.0691	3	2.92929	3.9e-09	3.9e-09	24
Bortezomib	H929	2.5e-08	37.924	34.2236	3	4.16442	3.9e-09	3.9e-09	24
Bortezomib	H929	5e-08	37.3642	33.6638	3	4.05893	3.9e-09	3.9e-09	24
Ribociclib	H929	0	1.83934	0	2	0.443907	Inf	3.3e-05	72
Ribociclib	H929	1e-07	4.15035	2.31101	2	0.723456	Inf	3.3e-05	72
Ribociclib	H929	1e-06	1.84335	0.00401104	2	0.89425	Inf	3.3e-05	72
Ribociclib	H929	1e-05	3.17303	1.33369	2	1.17057	Inf	3.3e-05	72
Ribociclib	H929	5e-05	16.0335	14.1941	2	3.86737	Inf	3.3e-05	72
Abemaciclib	H929	0	1.15754	0	3	1.33528	1.6e-06	1.6e-06	24
Abemaciclib	H929	5e-08	14.8439	13.6863	3	3.78087	1.6e-06	1.6e-06	24
Abemaciclib	H929	5e-07	11.8645	10.7069	3	3.71415	1.6e-06	1.6e-06	24
Abemaciclib	H929	5e-06	23.2801	22.1226	3	2.22509	1.6e-06	1.6e-06	24
Abemaciclib	H929	2e-05	30.7121	29.5545	3	1.79611	1.6e-06	1.6e-06	24
Venetoclax	KMS-12-PE	0	4.37821	0	2	3.43614	5.1e-09	5.1e-09	24
Venetoclax	KMS-12-PE	5e-09	5.16228	0.784061	2	4.6048	5.1e-09	5.1e-09	24
Venetoclax	KMS-12-PE	5e-08	26.5306	22.1524	2	0.871958	5.1e-09	5.1e-09	24
Venetoclax	KMS-12-PE	5e-07	39.8858	35.5076	2	0.366637	5.1e-09	5.1e-09	24
Venetoclax	KMS-12-PE	5e-06	44.3125	39.9343	2	4.09047	5.1e-09	5.1e-09	24
Cytarabine	MV-4-11	0	5.33242	0	2	0.648322	3.3e-07	3.3e-07	24
Cytarabine	MV-4-11	1e-09	4.30122	-1.03119	2	0.382938	3.3e-07	3.3e-07	24
Cytarabine	MV-4-11	1e-08	7.34451	2.01209	2	0.692163	3.3e-07	3.3e-07	24
Cytarabine	MV-4-11	1e-07	20.3136	14.9812	2	1.27369	3.3e-07	3.3e-07	24
Cytarabine	MV-4-11	1e-06	28.268	22.9356	2	0.305784	3.3e-07	3.3e-07	24

[truncated: 6 more sheets: Figure 6A, Figure 6B, Figure 7A, Figure 7B, Figure 7C, Figure 7D]
